# Supplementary material for: Elucidating the causal associations and mechanisms between circulating immune cells and idiopathic pulmonary fibrosis: new insights from Mendelian randomization and transcriptomics
Source: Front Immunol. 2025 Jan 17;15:1437984. doi: 10.3389/fimmu.2024.1437984 (PMC11782250; doi:10.3389/fimmu.2024.1437984)
Supplement: Supplementary file 2 [file Table1.xlsx]

## Sheet: Table S1
id.exposure	SNP	pval.exposure	chr.exposure	pos.exposure	samplesize.exposure	beta.exposure	se.exposure	effect_allele.exposure	other_allele.exposure	eaf.exposure	F
ebi-a-GCST90001402	rs11068290	1.49e-06	12	110228055	3658	0.3904	0.08097	T	C	0.0231	23.2472
ebi-a-GCST90001402	rs11204752	3.59e-06	1	150958133	3657	0.1189	0.02561	C	T	0.5387	21.5548
ebi-a-GCST90001402	rs114917376	3.74e-06	17	51764168	3657	0.1985	0.04285	G	A	0.0958	21.4595
ebi-a-GCST90001402	rs138919897	2.99e-06	3	106834795	3658	1.402	0.2997	G	A	0.0019	21.8838
ebi-a-GCST90001402	rs140191306	2.43e-06	9	2570753	3658	0.4421	0.09364	T	C	0.0179	22.2904
ebi-a-GCST90001402	rs1519529	7.14e-06	2	136974257	3657	0.1327	0.02951	G	C	0.2363	20.221
ebi-a-GCST90001402	rs17405603	2.38e-08	5	144608340	3658	0.1542	0.02757	T	A	0.284	31.2821
ebi-a-GCST90001402	rs2105800	6.11e-06	11	90592716	3657	-0.1181	0.02607	A	G	0.4881	20.5219
ebi-a-GCST90001402	rs2450220	1.65e-06	8	119323401	3658	-0.152	0.03167	T	C	0.816	23.0352
ebi-a-GCST90001402	rs55658041	1.75e-06	4	164291862	3657	1.008	0.2105	T	G	0.0037	22.9307
ebi-a-GCST90001402	rs72757888	1.09e-06	1	233045963	3658	0.5864	0.1201	T	C	0.01	23.8398
ebi-a-GCST90001402	rs73426855	6.08e-07	17	77637123	3658	-0.174	0.03482	C	T	0.1471	24.9713
ebi-a-GCST90001402	rs830682	6.85e-06	5	165597506	3657	-0.1286	0.02855	C	T	0.7383	20.2894
ebi-a-GCST90001402	rs9265880	1.1e-06	6	31313054	3657	-0.1543	0.0316	C	T	0.4717	23.8428
ebi-a-GCST90001517	rs10740011	2.16e-06	10	61890937	1858	-0.1538	0.03237	T	G	0.4594	22.575
ebi-a-GCST90001517	rs11161969	1.48e-06	1	87752464	1858	0.1593	0.03298	G	A	0.4128	23.3308
ebi-a-GCST90001517	rs111715212	5.45e-06	18	5327059	1858	0.1771	0.03884	A	C	0.2279	20.7912
ebi-a-GCST90001517	rs115418145	1.67e-06	4	130012204	1858	3.847	0.8008	T	G	0.0005	23.0779
ebi-a-GCST90001517	rs117019089	5.79e-06	16	69342268	1858	3.05	0.6706	T	G	0.0005	20.6858
ebi-a-GCST90001517	rs117285079	4.13e-06	18	4762780	1858	-0.3814	0.08257	G	C	0.0401	21.3362
ebi-a-GCST90001517	rs11777538	4.78e-06	8	127623130	1858	-0.1958	0.04267	G	A	0.1889	21.0562
ebi-a-GCST90001517	rs12297491	2.35e-06	12	1731406	1858	0.2117	0.0447	A	C	0.1671	22.4299
ebi-a-GCST90001517	rs13334605	1.26e-06	16	8615510	1858	0.1693	0.03482	G	C	0.6631	23.6405
ebi-a-GCST90001517	rs141849324	8.27e-06	5	133807831	1858	-0.6389	0.1429	A	C	0.0137	19.9895
ebi-a-GCST90001517	rs142786778	7.06e-06	6	23419953	1858	-1.666	0.3698	A	G	0.0019	20.2963
ebi-a-GCST90001517	rs143438920	4.15e-06	3	15416436	1858	-0.7744	0.1677	A	C	0.01	21.3238
ebi-a-GCST90001517	rs143612223	3.8e-07	10	112429560	1858	3.416	0.6702	T	A	0.0005	25.9793
ebi-a-GCST90001517	rs150886675	8.54e-06	2	227300526	1858	-1.096	0.2455	A	G	0.004	19.9305
ebi-a-GCST90001517	rs182908654	5.21e-06	7	141084101	1857	-1.976	0.4325	C	T	0.0019	20.8738
ebi-a-GCST90001517	rs183489799	6.98e-06	6	135523741	1858	0.564	0.1251	A	G	0.0178	20.3256
ebi-a-GCST90001517	rs1902950	5.42e-06	5	162397650	1858	0.4335	0.09504	C	G	0.0293	20.8049
ebi-a-GCST90001517	rs2703989	2.81e-06	1	90495703	1858	0.7558	0.1608	T	C	0.0105	22.0923
ebi-a-GCST90001517	rs34908874	9.79e-06	6	19571542	1858	0.6932	0.1563	G	A	0.01	19.6698
ebi-a-GCST90001517	rs35948572	3.1e-06	16	5666157	1858	0.2079	0.04443	T	C	0.1593	21.8956
ebi-a-GCST90001517	rs3770997	3.02e-06	2	206649338	1858	0.1643	0.03508	C	T	0.3103	21.9359
ebi-a-GCST90001517	rs3865444	4.36e-21	19	51727962	1858	-0.3696	0.03875	A	C	0.2131	90.9747
ebi-a-GCST90001517	rs4020134	6.65e-06	14	78420741	1858	-0.155	0.03431	G	A	0.6284	20.409
ebi-a-GCST90001517	rs5020267	9.69e-07	2	147077389	1858	0.2285	0.0465	G	A	0.1453	24.1472
ebi-a-GCST90001517	rs505769	1.93e-06	5	29036863	1858	0.1809	0.03789	A	C	0.2672	22.7944
ebi-a-GCST90001517	rs61916462	2e-06	11	101619255	1858	0.2229	0.04674	A	G	0.1418	22.7427
ebi-a-GCST90001517	rs73248200	1.01e-06	4	27723538	1858	0.1792	0.03652	G	T	0.2801	24.0777
ebi-a-GCST90001517	rs74253876	2.25e-07	18	5858361	1858	-0.2048	0.0394	T	C	0.2177	27.0189
ebi-a-GCST90001517	rs77906933	2.54e-06	6	125326624	1858	1.586	0.3361	G	A	0.0022	22.2674
ebi-a-GCST90001520	rs10112702	1.46e-07	8	127626066	1858	-0.2209	0.04185	G	C	0.2034	27.8612
ebi-a-GCST90001520	rs112790132	6.82e-07	3	115423600	1858	-0.7381	0.1481	A	G	0.0118	24.8382
ebi-a-GCST90001520	rs113771439	9.12e-07	18	5326964	1858	0.1922	0.03902	A	G	0.2279	24.2623
ebi-a-GCST90001520	rs115048709	6.57e-06	1	87894430	1858	-0.3	0.06637	T	C	0.0659	20.4314
ebi-a-GCST90001520	rs11618675	3.94e-06	13	49307675	1858	0.4989	0.1078	A	G	0.025	21.4185
ebi-a-GCST90001520	rs117285079	4.13e-06	18	4762780	1858	-0.3814	0.08257	G	C	0.0401	21.3362
ebi-a-GCST90001520	rs139406769	8.9e-06	3	178041850	1858	0.9302	0.2088	G	A	0.0057	19.8469
ebi-a-GCST90001520	rs142206516	6.43e-06	4	130010719	1858	3.667	0.8104	A	G	0.0005	20.475
ebi-a-GCST90001520	rs142786778	7.06e-06	6	23419953	1858	-1.666	0.3698	A	G	0.0019	20.2963
ebi-a-GCST90001520	rs143612223	3.8e-07	10	112429560	1858	3.416	0.6702	T	A	0.0005	25.9793
ebi-a-GCST90001520	rs145382040	9.84e-06	6	25721374	1858	0.6809	0.1536	G	C	0.0118	19.651
ebi-a-GCST90001520	rs182908654	5.21e-06	7	141084101	1857	-1.976	0.4325	C	T	0.0019	20.8738
ebi-a-GCST90001520	rs1865405	8.88e-06	5	136614606	1858	-0.2028	0.04552	C	A	0.1596	19.8487
ebi-a-GCST90001520	rs187876923	1.74e-06	6	125217867	1858	0.5732	0.1195	T	C	0.0215	23.0079
ebi-a-GCST90001520	rs2695824	7.09e-06	11	131554552	1858	-0.2236	0.04964	T	A	0.8743	20.2899
ebi-a-GCST90001520	rs3770997	3.02e-06	2	206649338	1858	0.1643	0.03508	C	T	0.3103	21.9359
ebi-a-GCST90001520	rs3865444	4.36e-21	19	51727962	1858	-0.3696	0.03875	A	C	0.2131	90.9747
ebi-a-GCST90001520	rs5020267	9.69e-07	2	147077389	1858	0.2285	0.0465	G	A	0.1453	24.1472
ebi-a-GCST90001520	rs55652412	7.04e-06	6	135488750	1858	0.5837	0.1296	T	C	0.0172	20.2847
ebi-a-GCST90001520	rs56151283	5.67e-06	3	150895562	1858	-0.5483	0.1205	G	A	0.0196	20.7044
ebi-a-GCST90001520	rs7074380	7.65e-06	10	43466121	1858	0.292	0.06507	A	T	0.0675	20.1374
ebi-a-GCST90001520	rs73039451	5.22e-06	19	33617508	1858	-0.3852	0.0843	A	G	0.0385	20.8794
ebi-a-GCST90001520	rs74253876	2.25e-07	18	5858361	1858	-0.2048	0.0394	T	C	0.2177	27.0189
ebi-a-GCST90001520	rs75779179	6.49e-06	3	14581493	1858	-0.662	0.1464	G	C	0.0126	20.4472
ebi-a-GCST90001520	rs76694877	7.96e-07	3	27966223	1858	-0.3759	0.07589	G	T	0.0492	24.5344
ebi-a-GCST90001520	rs77594041	3.32e-06	20	20080535	1858	0.9334	0.2001	T	C	0.0065	21.7591
ebi-a-GCST90001520	rs9548748	1.31e-06	13	39950178	1858	0.1603	0.03302	T	C	0.4774	23.5675
ebi-a-GCST90001538	rs10245930	7.35e-06	7	21822311	3427	0.1162	0.02588	G	C	0.4145	20.1597
ebi-a-GCST90001538	rs113269772	5.83e-06	9	79870974	3427	0.4483	0.09877	C	T	0.0166	20.601
ebi-a-GCST90001538	rs116640816	2.47e-06	1	233503332	3427	0.4028	0.08536	T	G	0.0219	22.2674
ebi-a-GCST90001538	rs117765614	3.91e-06	17	39786505	3427	0.4341	0.09389	T	C	0.02	21.3767
ebi-a-GCST90001538	rs12231781	7.96e-06	12	16272142	3427	0.2116	0.0473	C	A	0.0751	20.0129
ebi-a-GCST90001538	rs12409155	5.22e-07	1	110998348	3427	-0.2079	0.04135	T	C	0.1058	25.2789
ebi-a-GCST90001538	rs12503846	5.52e-07	4	181498148	3427	-0.2065	0.04115	T	G	0.1048	25.1826
ebi-a-GCST90001538	rs13041294	5.7e-06	20	48024935	3427	0.1529	0.03365	T	G	0.1711	20.6464
ebi-a-GCST90001538	rs13233481	6.46e-06	7	130980127	3427	0.1154	0.02555	G	A	0.4365	20.4
ebi-a-GCST90001538	rs143395500	9.64e-06	10	69536834	3427	-6.344	1.431	T	C	0.0001	19.6538
ebi-a-GCST90001538	rs143624012	4.95e-06	13	74308892	3427	0.5892	0.1288	C	T	0.0098	20.9264
ebi-a-GCST90001538	rs151245760	7.65e-08	12	16811638	3395	0.4832	0.08969	C	T	0.0206	29.0246
ebi-a-GCST90001538	rs186686893	2.36e-06	17	37015917	3427	-0.3446	0.07289	A	G	0.0303	22.3509
ebi-a-GCST90001538	rs186961945	4.19e-06	3	34562966	3427	0.3214	0.06974	A	G	0.033	21.2387
ebi-a-GCST90001538	rs2816718	3.74e-06	14	49245824	3427	-0.1611	0.03477	C	A	0.1574	21.4675
ebi-a-GCST90001538	rs4473342	2.6e-06	2	160994845	3427	0.4075	0.08655	G	A	0.022	22.1677
ebi-a-GCST90001538	rs4497244	4.86e-11	1	197997953	3437	-1.396	0.2116	A	G	0.0033	43.5251
ebi-a-GCST90001538	rs4784296	4.88e-06	16	51479349	3427	0.119	0.02599	A	G	0.3947	20.9643
ebi-a-GCST90001538	rs56350470	3.99e-06	19	53813407	3427	0.1856	0.04018	T	C	0.1091	21.3371
ebi-a-GCST90001538	rs59491101	4.17e-06	2	62624970	3427	-0.5822	0.1263	T	C	0.0104	21.249
ebi-a-GCST90001538	rs6751481	3.1e-20	2	38897810	3405	0.2177	0.02348	C	T	0.4699	85.9648
ebi-a-GCST90001538	rs6780334	5.64e-06	3	177085939	3427	0.1451	0.03192	C	T	0.1897	20.6637
ebi-a-GCST90001538	rs6954594	3.78e-06	7	144239162	3427	0.2645	0.05711	T	G	0.0486	21.45
ebi-a-GCST90001538	rs72694085	3.05e-06	9	4651962	3427	0.2815	0.06021	G	T	0.0474	21.8585
ebi-a-GCST90001538	rs72817100	3.56e-06	2	100426114	3427	-0.7811	0.1682	T	C	0.0054	21.5656
ebi-a-GCST90001538	rs73021131	6.48e-06	19	16505722	3427	0.9885	0.2188	A	T	0.0034	20.4107
ebi-a-GCST90001538	rs74510800	2.17e-06	22	36127324	3427	-1.253	0.264	A	G	0.0023	22.5265
ebi-a-GCST90001538	rs76756517	3.94e-06	1	27383717	3427	0.3172	0.06862	A	G	0.035	21.3681
ebi-a-GCST90001538	rs9396752	3.47e-06	6	9941223	3427	0.2024	0.04354	A	G	0.0909	21.6095
ebi-a-GCST90001538	rs963730	4.26e-06	2	39216773	3427	0.1714	0.03722	C	T	0.8567	21.2065
ebi-a-GCST90001545	rs114780135	7.17e-07	1	197674188	3395	1.029	0.2071	C	T	0.0037	24.6871
ebi-a-GCST90001545	rs116761394	4.08e-06	3	122030442	3395	0.2448	0.05306	T	C	0.0627	21.2857
ebi-a-GCST90001545	rs12712610	4.16e-12	2	38897249	3405	0.1912	0.02749	G	A	0.2972	48.3756
ebi-a-GCST90001545	rs1304374	3.36e-06	21	32198368	3395	-0.1207	0.02593	A	G	0.463	21.6675
ebi-a-GCST90001545	rs13096849	6.51e-06	3	184212137	3395	-0.2177	0.04821	G	T	0.0733	20.3912
ebi-a-GCST90001545	rs143706635	9.88e-06	5	67078101	3395	-0.4751	0.1073	G	A	0.0146	19.6052
ebi-a-GCST90001545	rs3105008	2.42e-07	8	96535247	3395	-0.2777	0.05366	T	C	0.0613	26.7825
ebi-a-GCST90001545	rs62323288	6.05e-06	4	139844715	3395	0.1696	0.03743	G	A	0.138	20.5311
ebi-a-GCST90001545	rs71497247	7.36e-06	10	18763343	3395	0.236	0.05256	G	C	0.0642	20.1611
ebi-a-GCST90001545	rs79700278	1.76e-06	12	65625955	3395	-0.7224	0.1509	C	T	0.0072	22.918
ebi-a-GCST90001545	rs9269202	2.84e-06	6	32449523	3395	0.1576	0.0336	C	T	0.5704	22.0006
ebi-a-GCST90001545	rs9271537	2.26e-09	6	32589982	3395	-0.1866	0.03113	T	C	0.633	35.9306
ebi-a-GCST90001587	rs10765883	8.08e-06	11	11658286	3629	0.1113	0.0249	T	C	0.3847	19.9798
ebi-a-GCST90001587	rs111690368	3.54e-06	1	91084546	3629	-0.7379	0.1589	T	C	0.0054	21.5649
ebi-a-GCST90001587	rs115383270	3.1e-45	1	161531340	3629	-0.4624	0.03231	A	G	0.1714	204.815
ebi-a-GCST90001587	rs115440084	5.69e-06	2	150006610	3629	0.3784	0.08326	T	C	0.0204	20.6552
ebi-a-GCST90001587	rs12582907	6.82e-06	12	130524797	3629	-0.1424	0.03159	C	T	0.1779	20.3199
ebi-a-GCST90001587	rs12637779	9.42e-06	3	109439443	3629	-0.1476	0.03328	G	A	0.1571	19.6701
ebi-a-GCST90001587	rs13330943	2.81e-06	16	8615778	3629	0.122	0.02599	C	T	0.6667	22.0347
ebi-a-GCST90001587	rs137976321	5.62e-06	20	50183940	3629	0.3961	0.08712	A	G	0.019	20.6716
ebi-a-GCST90001587	rs138743668	6.83e-06	5	26070685	3629	0.6107	0.1355	A	G	0.0076	20.3131
ebi-a-GCST90001587	rs139379948	2.89e-06	7	103732660	3629	0.5387	0.115	A	G	0.0116	21.9431
ebi-a-GCST90001587	rs143356597	1.58e-06	11	588659	3629	0.2965	0.06165	A	G	0.0404	23.1304
ebi-a-GCST90001587	rs144707945	8.75e-07	11	115147742	3629	-1.202	0.244	C	G	0.0025	24.2677
ebi-a-GCST90001587	rs150125023	5.41e-06	5	1812272	3629	-0.3023	0.06636	A	G	0.036	20.7522
ebi-a-GCST90001587	rs150451378	9.57e-06	2	4795580	3629	-0.4106	0.09264	A	C	0.0167	19.6445
ebi-a-GCST90001587	rs155144	1.31e-06	2	182315630	3629	0.1176	0.02427	A	G	0.5355	23.4788
ebi-a-GCST90001587	rs4656993	4.71e-06	1	161176137	3629	-0.1142	0.02492	G	A	0.5178	21.0008
ebi-a-GCST90001587	rs4783204	2.18e-06	16	85474706	3629	0.1474	0.03107	C	T	0.8207	22.5067
ebi-a-GCST90001587	rs659192	1.55e-06	1	208200737	3629	-0.166	0.0345	G	C	0.1556	23.1514
ebi-a-GCST90001587	rs67760360	2.2e-19	15	80260872	1858	-0.3414	0.0375	A	G	0.2209	82.8828
ebi-a-GCST90001587	rs72982284	8.3e-06	18	77678240	3629	0.1303	0.02919	T	C	0.2138	19.926
ebi-a-GCST90001587	rs74341264	7.62e-11	1	161561151	3410	-0.2585	0.0396	A	G	0.1218	42.6119
ebi-a-GCST90001587	rs7613930	6.93e-07	3	188340672	3629	-0.1399	0.02815	T	C	0.2454	24.699
ebi-a-GCST90001587	rs79562353	3.08e-06	10	17069964	3629	0.2405	0.05147	C	T	0.0592	21.8334
ebi-a-GCST90001683	rs10178517	8.47e-06	2	110049342	3403	-0.1465	0.03286	C	T	0.1581	19.8765
ebi-a-GCST90001683	rs114065521	7.46e-06	1	178434882	3403	-0.567	0.1264	G	A	0.0096	20.122
ebi-a-GCST90001683	rs114672498	3.56e-06	1	4591565	3403	1.191	0.2564	G	C	0.0021	21.5768
ebi-a-GCST90001683	rs12450916	2.71e-06	17	74615933	3162	0.1189	0.0253	T	C	0.5416	22.0863
ebi-a-GCST90001683	rs12504845	8.39e-06	4	134361180	3403	-0.3543	0.0794	A	C	0.0226	19.9114
ebi-a-GCST90001683	rs13016937	7.93e-06	2	237036590	3403	0.1332	0.02978	G	A	0.1985	20.0059
ebi-a-GCST90001683	rs139584477	3.6e-06	8	57056704	3403	0.9211	0.1985	A	G	0.0035	21.5324
ebi-a-GCST90001683	rs147839296	2e-06	1	97114345	3403	-0.1959	0.04115	T	C	0.0948	22.6636
ebi-a-GCST90001683	rs16943541	6.24e-06	18	376543	3403	-1.183	0.2615	C	G	0.0021	20.4657
ebi-a-GCST90001683	rs2636362	1.41e-07	6	168395245	3403	0.1354	0.02566	G	T	0.3247	27.8435
ebi-a-GCST90001683	rs6462248	8.84e-06	7	31160869	3403	-0.1808	0.04061	A	G	0.0954	19.8212
ebi-a-GCST90001683	rs6485566	2.74e-07	11	44737646	3403	0.1441	0.02798	A	G	0.2445	26.5236
ebi-a-GCST90001683	rs669537	1.28e-07	5	134593542	3403	-0.1303	0.02461	A	G	0.3707	28.0327
ebi-a-GCST90001683	rs8063013	4.25e-06	16	72356899	3403	0.1675	0.03637	C	T	0.1264	21.2101
ebi-a-GCST90001698	rs10122523	3.58e-13	9	99511751	3408	359.1	49.2	A	G	0.0012	53.2722
ebi-a-GCST90001698	rs10155782	1.58e-07	6	37156467	3408	87.03	16.56	C	T	0.012	27.6196
ebi-a-GCST90001698	rs10159645	4.74e-06	10	106333320	3408	31.12	6.789	A	C	0.0761	21.012
ebi-a-GCST90001698	rs10276305	1.4e-06	7	7885705	3408	85.37	17.66	A	G	0.0104	23.3684
ebi-a-GCST90001698	rs10400782	1.85e-12	14	35130401	3408	280.3	39.64	C	A	0.0019	50.001
ebi-a-GCST90001698	rs10484068	1.86e-11	14	99653123	3408	118.5	17.59	T	C	0.0103	45.3842
ebi-a-GCST90001698	rs10505739	1.12e-35	12	10043518	3408	985.5	78.14	C	A	0.0004	159.062
ebi-a-GCST90001698	rs10824158	2.65e-23	10	53915868	3408	407.5	40.68	T	G	0.0019	100.344
ebi-a-GCST90001698	rs10965305	6.51e-07	9	22268719	3408	142.7	28.63	G	C	0.0037	24.8431
ebi-a-GCST90001698	rs11060236	2.49e-12	12	129773605	3408	216.9	30.85	G	A	0.0031	49.4321
ebi-a-GCST90001698	rs1106305	3.28e-12	11	12065087	3408	95.49	13.66	T	C	0.0173	48.8669
ebi-a-GCST90001698	rs11112760	4.67e-09	12	106241673	3408	82	13.96	T	C	0.0173	34.503
ebi-a-GCST90001698	rs111347604	6.46e-07	1	85641879	3408	86.06	17.26	T	A	0.0141	24.8611
ebi-a-GCST90001698	rs111373539	1.43e-06	9	107628892	3408	52.34	10.84	A	T	0.0283	23.3136
ebi-a-GCST90001698	rs111399817	3.75e-12	7	146550168	3408	303	43.46	T	G	0.0015	48.6078
ebi-a-GCST90001698	rs111409203	9.6e-08	2	19743796	3408	156.4	29.26	G	C	0.0035	28.571
ebi-a-GCST90001698	rs111541596	1.78e-07	21	15989102	3408	171.6	32.8	C	T	0.0028	27.3708
ebi-a-GCST90001698	rs111648746	1.04e-12	13	28485345	3408	308.6	43.15	A	G	0.0015	51.1482
ebi-a-GCST90001698	rs111730307	4.64e-06	14	49236170	3408	167.3	36.46	T	G	0.0022	21.0552
ebi-a-GCST90001698	rs111745963	6.06e-11	3	67860216	3408	196.5	29.94	C	T	0.0035	43.0746
ebi-a-GCST90001698	rs111777292	1.71e-06	3	192716368	3408	126.7	26.42	T	C	0.0051	22.9979
ebi-a-GCST90001698	rs111867376	2.34e-09	6	159962229	3408	206.9	34.55	A	G	0.0026	35.8612
ebi-a-GCST90001698	rs111902471	9.39e-10	3	14459099	3408	237.6	38.71	G	A	0.0021	37.6744
ebi-a-GCST90001698	rs112004249	9.77e-07	12	82550260	3408	162.6	33.14	A	T	0.0031	24.0733
ebi-a-GCST90001698	rs11202534	4.58e-09	10	89500755	3408	387.4	65.92	T	G	0.001	34.537
ebi-a-GCST90001698	rs112057764	6.86e-07	3	176439376	3408	48.23	9.695	A	C	0.0343	24.7479
ebi-a-GCST90001698	rs112111433	7.03e-07	13	85569939	3408	82.56	16.61	A	T	0.0119	24.7059
ebi-a-GCST90001698	rs112121527	5.14e-09	12	119037578	3408	249.4	42.57	C	T	0.0019	34.323
ebi-a-GCST90001698	rs112137766	6.43e-13	2	41540149	3408	292.3	40.49	C	T	0.0019	52.1149
ebi-a-GCST90001698	rs112278099	7.17e-08	18	5319739	3408	82.54	15.29	T	C	0.0136	29.1416
ebi-a-GCST90001698	rs112310272	1.94e-06	15	26944526	3408	64.13	13.45	A	T	0.0182	22.7341
ebi-a-GCST90001698	rs112357188	1.01e-06	5	16118218	3408	119.6	24.42	A	G	0.0053	23.9867
ebi-a-GCST90001698	rs112517700	7.06e-09	10	91013835	3408	95.85	16.51	A	G	0.0114	33.7047
ebi-a-GCST90001698	rs112529428	8.74e-16	12	129340399	3408	345.5	42.75	T	C	0.0015	65.3166
ebi-a-GCST90001698	rs112604811	8.89e-35	19	46587710	3408	1015	81.57	T	C	0.0004	154.836
ebi-a-GCST90001698	rs112785730	2.32e-06	2	127831527	3408	115.7	24.44	A	G	0.0026	22.4112
ebi-a-GCST90001698	rs112880431	1.3e-11	6	130091902	3408	312.7	46.04	A	G	0.0015	46.1302
ebi-a-GCST90001698	rs112973846	4.77e-14	5	128365521	3408	386.6	51.06	G	A	0.0012	57.3274
ebi-a-GCST90001698	rs113007178	3.67e-12	13	40914557	3408	289.8	41.55	A	T	0.0018	48.6468
ebi-a-GCST90001698	rs113122796	3.95e-15	8	142876352	3408	403.5	51.12	G	C	0.001	62.3025
ebi-a-GCST90001698	rs113199364	6.32e-07	17	75157900	3408	299.9	60.1	T	C	0.0009	24.9003
ebi-a-GCST90001698	rs113206087	7.7e-07	2	21048037	3408	80.23	16.2	T	G	0.0128	24.527
ebi-a-GCST90001698	rs113369914	1.1e-08	20	21420694	3408	214.8	37.5	T	C	0.0021	32.81
ebi-a-GCST90001698	rs113411752	1.33e-07	17	35489333	3408	146.5	27.72	G	A	0.0045	27.9311
ebi-a-GCST90001698	rs113513225	5.55e-07	2	192441892	3408	100.5	20.04	A	G	0.0078	25.1499
ebi-a-GCST90001698	rs113555953	8.71e-07	4	97898706	3408	76.89	15.6	A	C	0.0139	24.2935
ebi-a-GCST90001698	rs113653707	6.38e-06	11	43996684	3408	93.82	20.75	C	A	0.0075	20.4435
ebi-a-GCST90001698	rs113677798	1.05e-07	7	78657809	3408	85.98	16.13	G	A	0.0114	28.4136
ebi-a-GCST90001698	rs113698814	7.67e-11	1	207678128	3408	189.8	29.08	G	A	0.0037	42.5994
ebi-a-GCST90001698	rs113699161	9.91e-15	14	58571589	3408	337.1	43.36	A	G	0.0015	60.442
ebi-a-GCST90001698	rs113883934	1.87e-07	2	104720870	3408	157.8	30.21	C	A	0.0034	27.2843
ebi-a-GCST90001698	rs113884990	2.29e-06	5	96997109	3408	93.66	19.78	T	A	0.0088	22.421
ebi-a-GCST90001698	rs113960013	9.43e-07	5	178662302	3408	46.84	9.534	G	T	0.0355	24.137
ebi-a-GCST90001698	rs114021246	2.53e-22	1	46898789	3408	585.1	59.78	C	G	0.0007	95.7962
ebi-a-GCST90001698	rs114181559	9.51e-08	1	234239162	3408	153.3	28.67	T	C	0.0038	28.591
ebi-a-GCST90001698	rs114230155	1.01e-17	1	102796337	3408	324.4	37.63	A	G	0.0023	74.3179
ebi-a-GCST90001698	rs114245333	1e-06	5	112619226	3408	84.68	17.28	C	G	0.0116	24.0145
ebi-a-GCST90001698	rs114425563	1.93e-09	5	176911575	3408	172.3	28.61	T	C	0.0038	36.2689
ebi-a-GCST90001698	rs114507999	1.92e-09	1	21892266	3408	176.7	29.35	A	G	0.0022	36.2457
ebi-a-GCST90001698	rs114559319	4.27e-17	4	85213802	3408	720.8	85.31	A	T	0.0004	71.3887
ebi-a-GCST90001698	rs114599999	6.12e-06	6	52376254	3408	126	27.82	A	T	0.0048	20.5129
ebi-a-GCST90001698	rs114619811	2.52e-06	4	71875684	3408	240.1	50.93	G	A	0.0006	22.2248
ebi-a-GCST90001698	rs114672498	3.56e-06	1	4591565	3403	1.191	0.2564	G	C	0.0021	21.5768
ebi-a-GCST90001698	rs114685875	9.84e-16	4	138349095	3408	662.4	82.11	A	G	0.0004	65.0801
ebi-a-GCST90001698	rs114791501	3.67e-08	1	81668305	3408	139.3	25.24	T	C	0.0059	30.4596
ebi-a-GCST90001698	rs114857658	5.89e-06	19	21585596	3408	139.4	30.72	G	A	0.0032	20.5913
ebi-a-GCST90001698	rs114871166	2.24e-09	5	24165437	3408	239.1	39.88	G	T	0.0019	35.9459
ebi-a-GCST90001698	rs115027982	1.2e-06	2	120693004	3408	135.8	27.93	C	G	0.0043	23.6406
ebi-a-GCST90001698	rs115040341	1.21e-11	3	64543612	3408	160.1	23.53	T	C	0.0054	46.2955
ebi-a-GCST90001698	rs115052567	6.78e-07	3	169651872	3408	179.7	36.1	A	G	0.0028	24.7789
ebi-a-GCST90001698	rs115135290	1.69e-12	3	105859785	3408	623.6	88.02	A	G	0.0003	50.1937
ebi-a-GCST90001698	rs115175419	1.66e-12	1	100459655	3408	342.3	48.3	A	G	0.0019	50.225
ebi-a-GCST90001698	rs115212782	8.39e-12	3	74527776	3408	274.8	40.08	T	C	0.0018	47.0087
ebi-a-GCST90001698	rs115221944	1.88e-11	7	56724250	3408	192.2	28.52	G	T	0.0041	45.4159
ebi-a-GCST90001698	rs115307086	1.6e-07	4	131409763	3408	158.9	30.26	C	T	0.0034	27.5746
ebi-a-GCST90001698	rs11538695	1.36e-10	20	50004560	3408	221.5	34.4	A	G	0.0023	41.4601
ebi-a-GCST90001698	rs115517310	1.01e-08	2	170436614	3408	177.5	30.9	C	T	0.0034	32.9974
ebi-a-GCST90001698	rs115550848	4.19e-06	7	157555802	3408	107.8	23.39	A	G	0.0059	21.2411
ebi-a-GCST90001698	rs115640110	3.76e-06	2	181840	3408	127.2	27.45	T	G	0.0044	21.4728
ebi-a-GCST90001698	rs115660429	1.15e-08	3	195531004	3408	207.9	36.33	A	C	0.0023	32.7475
ebi-a-GCST90001698	rs115677012	7.06e-14	4	167555345	3408	315.7	41.99	T	C	0.0016	56.5272
ebi-a-GCST90001698	rs11572436	1.25e-06	1	217191870	3408	158.3	32.6	C	T	0.0028	23.5791
ebi-a-GCST90001698	rs115755474	4.87e-17	5	168914162	3408	771.6	91.49	T	C	0.0003	71.1274
ebi-a-GCST90001698	rs11576563	2.61e-29	1	6118693	3408	794.2	70	T	C	0.0006	128.725
ebi-a-GCST90001698	rs115821332	6.21e-27	3	115341107	3408	759.4	70.06	G	A	0.0006	117.49
ebi-a-GCST90001698	rs115879183	5.1e-10	3	194347376	3408	281.9	45.23	G	A	0.0009	38.8452
ebi-a-GCST90001698	rs115945729	6.49e-20	2	199934892	3408	896.2	97.49	A	G	0.0003	84.5064
ebi-a-GCST90001698	rs11596188	6.51e-22	10	1734511	3408	526.2	54.32	G	C	0.0009	93.8387
ebi-a-GCST90001698	rs116034906	6.09e-08	2	118737657	3408	737.2	135.8	T	C	0.0001	29.4694
ebi-a-GCST90001698	rs116039349	3.05e-07	2	132603936	3408	173.7	33.85	T	G	0.0031	26.3319
ebi-a-GCST90001698	rs11633592	7.38e-06	15	25418271	3408	-127.4	28.37	G	A	0.996	20.166
ebi-a-GCST90001698	rs116349768	2.46e-07	3	84476620	3408	169.7	32.81	G	A	0.0031	26.7517
ebi-a-GCST90001698	rs116399750	1.04e-32	4	176754667	3408	889.9	73.93	A	G	0.0006	144.891
ebi-a-GCST90001698	rs116431337	2.05e-08	6	66416572	3408	159.2	28.32	C	T	0.0043	31.6009
ebi-a-GCST90001698	rs116446467	1.28e-23	1	187795006	3408	621.6	61.6	G	C	0.0007	101.826
ebi-a-GCST90001698	rs116498781	1.4e-09	4	183314518	3408	268.3	44.19	A	G	0.0015	36.8632
ebi-a-GCST90001698	rs116510159	2.47e-14	1	195636177	3408	297	38.79	C	A	0.0022	58.6237
ebi-a-GCST90001698	rs116521668	3.55e-06	3	43905713	3408	80.23	17.28	A	T	0.0103	21.5569
ebi-a-GCST90001698	rs116536232	2.48e-07	4	67329531	3408	118.7	22.96	G	A	0.0062	26.7275
ebi-a-GCST90001698	rs116581718	4.14e-11	5	29413612	3408	384.3	58.05	C	T	0.0006	43.8265
ebi-a-GCST90001698	rs116589647	6.51e-10	3	122070556	3408	212.9	34.36	T	G	0.0023	38.3924
ebi-a-GCST90001698	rs11661882	7.08e-09	18	70504468	3408	-233.6	40.25	A	G	0.9974	33.6832
ebi-a-GCST90001698	rs116719160	2.1e-11	3	130201546	3408	420	62.49	T	G	0.0012	45.1729
ebi-a-GCST90001698	rs116853391	1.42e-07	14	104409277	3408	192.4	36.48	C	T	0.0023	27.8164
ebi-a-GCST90001698	rs116916598	6.48e-25	11	121746998	3408	834.4	80.31	G	A	0.0006	107.947
ebi-a-GCST90001698	rs116921833	5.99e-09	7	153895185	3408	126.2	21.64	T	C	0.0065	34.0098
ebi-a-GCST90001698	rs116922386	7.58e-06	15	68647510	3408	64.64	14.42	A	C	0.0148	20.0943
ebi-a-GCST90001698	rs116940971	1.14e-18	18	38279589	3408	469.1	52.88	T	C	0.001	78.6952
ebi-a-GCST90001698	rs116990016	5.08e-07	18	28163696	3408	196.9	39.12	A	G	0.0021	25.3334
ebi-a-GCST90001698	rs117003718	9.89e-11	10	124406240	3408	194.3	29.94	A	G	0.0035	42.1155
ebi-a-GCST90001698	rs117004916	1.64e-06	12	114748976	3408	109.9	22.89	C	T	0.0059	23.0517
ebi-a-GCST90001698	rs11703161	5.43e-06	22	40335424	3408	89.25	19.59	A	G	0.0073	20.7562
ebi-a-GCST90001698	rs117046665	7.1e-06	17	41774967	3408	144.7	32.17	C	A	0.0028	20.2318
ebi-a-GCST90001698	rs117075995	2.05e-18	13	19869255	3408	252.9	28.72	G	C	0.0037	77.5405
ebi-a-GCST90001698	rs117079032	6.03e-12	7	69510130	3408	163.2	23.63	C	T	0.006	47.6994
ebi-a-GCST90001698	rs117098395	3.28e-07	10	107595273	3408	174.7	34.15	A	T	0.0028	26.17
ebi-a-GCST90001698	rs117123362	4.76e-09	8	129915383	3408	229.3	39.06	C	G	0.0021	34.4623
ebi-a-GCST90001698	rs117127715	5.91e-09	8	31315428	3408	180.4	30.92	A	G	0.0032	34.0404
ebi-a-GCST90001698	rs117177255	2.52e-14	13	77081029	3408	255.1	33.32	T	C	0.0028	58.6153
ebi-a-GCST90001698	rs117185099	8.96e-11	6	119514715	3408	208.3	32.03	T	C	0.0028	42.2926
ebi-a-GCST90001698	rs117211386	1.71e-16	15	51649599	3408	447.6	54.04	A	G	0.001	68.604
ebi-a-GCST90001698	rs117219726	6.09e-08	8	33264182	3408	328.6	60.54	A	G	0.0009	29.4612
ebi-a-GCST90001698	rs117248086	4.68e-11	6	119632972	3408	378.1	57.27	T	C	0.0013	43.5872
ebi-a-GCST90001698	rs117270364	2.73e-09	11	60694375	3408	186	31.2	C	A	0.0032	35.5399
ebi-a-GCST90001698	rs117284243	5.77e-06	11	122918979	3395	3.818	0.8406	T	A	0.0001	20.6297
ebi-a-GCST90001698	rs117291729	4.05e-06	16	11975137	3408	132.9	28.79	T	A	0.004	21.3092
ebi-a-GCST90001698	rs117293367	2.64e-10	12	52437438	3408	437.7	69.06	T	C	0.0006	40.1698
ebi-a-GCST90001698	rs117294527	9.28e-07	15	100764857	3408	155.4	31.61	G	C	0.0031	24.1687
ebi-a-GCST90001698	rs117304580	8.31e-06	14	72774395	3408	126.4	28.31	A	C	0.0037	19.9349
ebi-a-GCST90001698	rs117339150	1.99e-06	8	52563134	3408	167.3	35.13	A	G	0.0025	22.6796
ebi-a-GCST90001698	rs117389556	1.68e-06	8	61340602	3408	142.7	29.75	G	A	0.004	23.0077
ebi-a-GCST90001698	rs117397768	2.62e-06	15	68230533	3408	59.95	12.74	A	G	0.0194	22.1432
ebi-a-GCST90001698	rs117420444	3.96e-10	11	31631366	3408	344.4	54.89	A	T	0.001	39.3677
ebi-a-GCST90001698	rs117433099	1.67e-11	7	6934892	3408	264.9	39.21	A	G	0.0019	45.6426
ebi-a-GCST90001698	rs117440863	2.43e-09	8	98513319	3408	375.1	62.7	C	T	0.0009	35.7898
ebi-a-GCST90001698	rs117448261	4.08e-08	8	82400020	3408	196.1	35.66	C	T	0.0022	30.2407
ebi-a-GCST90001698	rs117467460	7.58e-06	11	99466406	3408	103.3	23.04	T	A	0.0081	20.1018
ebi-a-GCST90001698	rs117469911	2.63e-06	7	79791344	3437	-0.9208	0.1957	A	C	0.0036	22.1385
ebi-a-GCST90001698	rs117555426	1.41e-14	16	13128176	3408	414.6	53.64	C	A	0.001	59.7422
ebi-a-GCST90001698	rs117562840	8.35e-07	22	42680877	3408	122.4	24.8	A	G	0.005	24.359
ebi-a-GCST90001698	rs117573224	2.71e-08	11	1149087	3408	188	33.74	A	G	0.0029	31.0474
ebi-a-GCST90001698	rs117609491	7.71e-08	8	106840842	3408	118.7	22.05	A	G	0.0065	28.9791
ebi-a-GCST90001698	rs117613430	3.01e-08	12	93540934	3408	250.3	45.06	A	G	0.0015	30.856
ebi-a-GCST90001698	rs117626443	3.68e-08	8	69864162	3408	196	35.52	G	C	0.0023	30.4485
ebi-a-GCST90001698	rs117685161	3.6e-07	8	99344753	3408	153.6	30.11	G	A	0.0037	26.0232
ebi-a-GCST90001698	rs117702997	4.46e-08	9	83435830	3408	215.2	39.24	G	A	0.0021	30.0764
ebi-a-GCST90001698	rs117745825	3.13e-30	18	3305228	3408	854.9	74.11	C	T	0.0006	133.069
ebi-a-GCST90001698	rs117785622	3.63e-08	12	132283582	3408	232.5	42.11	T	G	0.001	30.4842
ebi-a-GCST90001698	rs117801457	7.31e-13	15	29421113	3408	224.8	31.22	T	C	0.0034	51.8474
ebi-a-GCST90001698	rs117808048	3.85e-08	8	73079210	3408	206.4	37.47	A	G	0.0026	30.3425
ebi-a-GCST90001698	rs117822024	3.5e-12	6	86346609	3408	141	20.2	C	T	0.0079	48.7232
ebi-a-GCST90001698	rs117830252	6.77e-08	17	11465523	3408	165.2	30.55	A	G	0.0032	29.2414
ebi-a-GCST90001698	rs117840149	7.63e-11	22	36506460	3408	246.8	37.81	A	C	0.0021	42.6066
ebi-a-GCST90001698	rs117862145	6.23e-11	14	33586273	3408	260.8	39.75	T	A	0.0019	43.0468
ebi-a-GCST90001698	rs117885295	2.41e-07	22	27731404	3408	139.4	26.93	A	C	0.0041	26.7949
ebi-a-GCST90001698	rs117898578	2.91e-09	16	50471284	3408	221	37.13	G	C	0.0026	35.427
ebi-a-GCST90001698	rs117922572	4.77e-08	21	27289871	3408	172.1	31.46	T	C	0.0032	29.9257
ebi-a-GCST90001698	rs117922931	4.89e-28	17	30028367	3408	785.2	70.89	G	A	0.0006	122.685
ebi-a-GCST90001698	rs117944233	6.6e-06	7	137569181	3408	131.3	29.09	T	C	0.0041	20.3724
ebi-a-GCST90001698	rs117979973	5.53e-06	17	76931475	3408	101.9	22.39	T	C	0.0059	20.7129
ebi-a-GCST90001698	rs117983267	2.77e-08	8	124174485	3408	111	19.94	A	C	0.0079	30.9882
ebi-a-GCST90001698	rs118009051	4.69e-06	21	17079538	3395	0.3408	0.07431	G	C	0.0311	21.0332
ebi-a-GCST90001698	rs118014538	4.08e-18	11	3830358	3408	248.6	28.49	A	G	0.004	76.1408
ebi-a-GCST90001698	rs118019384	6.89e-07	17	27826991	3408	56.72	11.4	C	T	0.0254	24.755
ebi-a-GCST90001698	rs118044214	2.89e-07	7	147886758	3408	137.5	26.75	A	G	0.0044	26.4215
ebi-a-GCST90001698	rs118062750	3.03e-12	9	29889453	3408	224.1	32	T	A	0.0028	49.0438
ebi-a-GCST90001698	rs118065847	2.3e-07	16	54673316	3408	180.4	34.8	A	G	0.0028	26.8729
ebi-a-GCST90001698	rs118076041	2.41e-11	8	144562245	3408	248.5	37.09	A	G	0.0022	44.8889
ebi-a-GCST90001698	rs118089863	1.25e-22	19	24477916	3408	516.5	52.39	T	C	0.0018	97.195
ebi-a-GCST90001698	rs118124593	3.28e-07	7	134350922	3408	146.7	28.68	A	G	0.0043	26.1639
ebi-a-GCST90001698	rs118180479	6.75e-22	20	37027035	3408	534.9	55.24	C	T	0.001	93.7644
ebi-a-GCST90001698	rs11885897	6.97e-06	2	225204126	3408	124	27.54	A	G	0.0041	20.2729
ebi-a-GCST90001698	rs11921864	3.97e-06	3	140104765	3408	35.49	7.68	T	C	0.0585	21.3545
ebi-a-GCST90001698	rs12080172	7.94e-07	1	53470377	3408	36.06	7.292	G	C	0.0697	24.4545
ebi-a-GCST90001698	rs12118378	2.54e-06	1	68007080	3408	144.8	30.72	G	A	0.0031	22.2175
ebi-a-GCST90001698	rs12130486	2.54e-06	1	81455274	3652	0.36	0.07639	C	T	0.0245	22.2092
ebi-a-GCST90001698	rs12192395	1.56e-06	6	70784408	3408	82.52	17.15	G	A	0.0116	23.1521
ebi-a-GCST90001698	rs12279408	4.7e-07	11	84269972	3408	259.3	51.36	T	C	0.0007	25.4891
ebi-a-GCST90001698	rs12332976	4.38e-13	6	40616989	3408	169.6	23.32	A	G	0.0057	52.8926
ebi-a-GCST90001698	rs12378893	3.79e-11	9	79057643	3408	245.4	36.99	A	G	0.0025	44.0129
ebi-a-GCST90001698	rs12442442	2.86e-07	15	40127028	3408	144.4	28.08	A	G	0.0041	26.4448
ebi-a-GCST90001698	rs12499962	2.5e-53	4	99029457	3408	1129	72.17	G	A	0.0006	244.723
ebi-a-GCST90001698	rs12501785	1.11e-45	4	180565400	3408	620.5	43.09	A	G	0.0013	207.363
ebi-a-GCST90001698	rs12616335	4.27e-08	2	159969605	3408	330.2	60.13	T	C	0.0012	30.1559
ebi-a-GCST90001698	rs12750174	1.22e-08	1	184765000	3408	166.6	29.17	A	G	0.0035	32.6195
ebi-a-GCST90001698	rs12934979	5.59e-07	16	87379050	3408	228.7	45.62	T	C	0.0013	25.1317
ebi-a-GCST90001698	rs13010105	2.08e-08	2	42107980	3408	98.72	17.57	G	A	0.0113	31.5694
ebi-a-GCST90001698	rs13039776	2.55e-07	20	62915126	3408	165.5	32.04	G	A	0.0029	26.6815
ebi-a-GCST90001698	rs13055531	6.94e-06	22	32562454	3408	55.83	12.4	G	C	0.0214	20.2718
ebi-a-GCST90001698	rs13104493	5.08e-10	4	32690871	3408	84.59	13.57	G	A	0.0185	38.8578
ebi-a-GCST90001698	rs13249758	7.63e-07	8	128271231	3408	85.91	17.34	G	A	0.0106	24.5465
ebi-a-GCST90001698	rs132751	6.59e-16	22	36610967	3408	417.3	51.4	T	C	0.0012	65.9129
ebi-a-GCST90001698	rs13293817	3.27e-06	9	138791163	3408	114.6	24.58	A	G	0.0053	21.7373
ebi-a-GCST90001698	rs13360609	1.12e-08	5	180502672	3408	93.82	16.39	A	T	0.0126	32.7667
ebi-a-GCST90001698	rs1368539	1.28e-07	8	16526793	3408	-133.6	25.24	A	T	0.995	28.0178
ebi-a-GCST90001698	rs137942933	5.06e-08	20	33104122	3408	304	55.65	T	G	0.0006	29.8412
ebi-a-GCST90001698	rs137943198	5.4e-20	12	10963475	3408	515.7	55.97	A	C	0.0009	84.8953
ebi-a-GCST90001698	rs137963524	4.56e-06	19	8899157	3408	148.2	32.28	C	A	0.0029	21.078
ebi-a-GCST90001698	rs137997289	8.78e-11	7	115706613	3408	219.9	33.8	C	T	0.0028	42.327
ebi-a-GCST90001698	rs138020305	1.95e-07	15	95184966	3408	64.03	12.28	T	C	0.0204	27.1876
ebi-a-GCST90001698	rs1381033	6.79e-06	12	15618105	3408	-136.8	30.35	A	T	0.9962	20.3168
ebi-a-GCST90001698	rs138152896	4.3e-11	2	40546780	3408	244	36.89	G	A	0.0021	43.7484
ebi-a-GCST90001698	rs1381623	1.61e-07	14	84609045	3408	-289.7	55.18	C	G	0.9991	27.5635
ebi-a-GCST90001698	rs138183141	2.13e-07	14	101668310	3408	171.9	33.06	C	A	0.0029	27.0362
ebi-a-GCST90001698	rs138246394	2.38e-09	20	54228961	3408	262.1	43.79	A	G	0.0016	35.8248
ebi-a-GCST90001698	rs138259561	3.98e-09	11	76470121	3408	187	31.68	A	G	0.0029	34.8428
ebi-a-GCST90001698	rs138296471	2.97e-07	1	96963270	3408	69.27	13.49	A	G	0.0183	26.3673
ebi-a-GCST90001698	rs138327786	5.98e-46	6	1730982	3408	1285	88.96	A	G	0.0003	208.649
ebi-a-GCST90001698	rs138367877	7.16e-06	2	64757961	3408	55.61	12.37	T	C	0.0222	20.21
ebi-a-GCST90001698	rs138401052	3.08e-08	3	166256176	3408	139.5	25.13	A	G	0.0054	30.8151
ebi-a-GCST90001698	rs138449036	1.23e-10	7	29025284	3408	419.3	64.95	T	C	0.0006	41.6765
ebi-a-GCST90001698	rs138562176	1.44e-07	16	4207228	3408	47.62	9.034	A	G	0.0401	27.7855
ebi-a-GCST90001698	rs138567976	3.76e-08	2	8152821	3408	155.1	28.13	A	G	0.0038	30.4007
ebi-a-GCST90001698	rs138800755	4.51e-07	5	77962505	3408	99.32	19.64	C	T	0.0078	25.5735
ebi-a-GCST90001698	rs138822361	9.35e-10	1	5236853	3408	200.7	32.7	A	G	0.0034	37.6703
ebi-a-GCST90001698	rs138871895	6.12e-16	3	162179186	3408	570.9	70.25	C	T	0.0006	66.0431
ebi-a-GCST90001698	rs138905087	8.54e-07	1	87136899	3408	90.64	18.38	G	C	0.0092	24.3192
ebi-a-GCST90001698	rs138937927	1.34e-20	16	51095561	3408	842.4	89.95	T	C	0.0003	87.707
ebi-a-GCST90001698	rs138943622	9.76e-09	4	114293931	3408	257.5	44.78	A	G	0.0015	33.0664
ebi-a-GCST90001698	rs138948609	6.47e-09	10	132596864	3408	59.98	10.31	A	G	0.0318	33.8451
ebi-a-GCST90001698	rs138954494	1.75e-29	4	32184694	3408	836.1	73.46	C	T	0.0004	129.543
ebi-a-GCST90001698	rs139075636	7.67e-19	12	102082782	3408	516.8	57.96	G	A	0.001	79.5039
ebi-a-GCST90001698	rs139120487	9.77e-07	16	755030	3408	143	29.16	A	C	0.0045	24.049
ebi-a-GCST90001698	rs139145617	5.8e-07	9	138652160	3408	177.5	35.46	T	C	0.0025	25.0564
ebi-a-GCST90001698	rs139404430	1.58e-07	2	7430709	3408	141.4	26.91	T	C	0.0047	27.6103
ebi-a-GCST90001698	rs139423647	8.73e-13	1	236238830	3408	381.7	53.18	A	G	0.0009	51.5167
ebi-a-GCST90001698	rs139445618	2.95e-06	10	24055451	3408	62.93	13.44	T	C	0.0169	21.9239
ebi-a-GCST90001698	rs139584477	3.6e-06	8	57056704	3403	0.9211	0.1985	A	G	0.0035	21.5324
ebi-a-GCST90001698	rs139736375	2.25e-17	17	67625638	3408	443.1	51.97	T	C	0.001	72.6939
ebi-a-GCST90001698	rs139781702	3.14e-06	10	38359540	3408	103.8	22.24	G	A	0.0079	21.7834
ebi-a-GCST90001698	rs139791317	9.69e-06	3	146662353	3408	140	31.59	T	G	0.0032	19.6407
ebi-a-GCST90001698	rs139800400	2.14e-06	5	134343662	3408	200.6	42.25	A	G	0.0016	22.5428
ebi-a-GCST90001698	rs139819048	5.05e-08	4	67760555	3408	143.3	26.23	C	T	0.0045	29.8467
ebi-a-GCST90001698	rs139898536	1.23e-08	12	109036912	3408	161.3	28.25	T	A	0.0043	32.6011
ebi-a-GCST90001698	rs139939351	7.18e-06	22	50360292	3408	95.58	21.26	G	T	0.0065	20.2119
ebi-a-GCST90001698	rs140053174	5e-07	12	71043237	3408	122	24.22	A	G	0.0059	25.373
ebi-a-GCST90001698	rs140087548	1.74e-10	6	168136303	3408	176.3	27.54	T	C	0.004	40.9805
ebi-a-GCST90001698	rs140129399	1.18e-07	8	1322274	3408	281.1	52.95	G	T	0.0013	28.1832
ebi-a-GCST90001698	rs140173523	9.74e-09	2	195788562	3408	199.4	34.68	A	C	0.0026	33.0592
ebi-a-GCST90001698	rs140322068	1.58e-08	10	1765793	3408	204.4	36.08	A	G	0.0032	32.0944
ebi-a-GCST90001698	rs140367496	1.21e-19	4	131786765	3408	460.1	50.43	C	T	0.0012	83.2389
ebi-a-GCST90001698	rs140414198	7.61e-06	6	151971790	3408	54.47	12.15	A	G	0.0217	20.0984
ebi-a-GCST90001698	rs140524161	7.55e-08	13	37301576	3408	757.5	140.6	G	T	0.0001	29.0265
ebi-a-GCST90001698	rs140527299	7.13e-06	3	63604132	3408	142.6	31.72	A	T	0.0028	20.2103
ebi-a-GCST90001698	rs140702253	1.27e-06	2	194544900	3408	165.9	34.19	G	T	0.0032	23.5448
ebi-a-GCST90001698	rs140778797	4.6e-06	2	130811172	3408	461.6	100.6	T	G	0.0004	21.054
ebi-a-GCST90001698	rs140800343	7.48e-09	19	50001170	3408	69.9	12.06	T	C	0.0211	33.5938
ebi-a-GCST90001698	rs140899856	2.45e-06	9	111194567	3408	50.94	10.79	G	T	0.0301	22.2882
ebi-a-GCST90001698	rs140929582	4.98e-10	2	169297185	3408	210.6	33.76	T	C	0.0026	38.9145
ebi-a-GCST90001698	rs140963286	4.68e-14	1	24640467	3408	760.9	100.5	T	C	0.0001	57.3222
ebi-a-GCST90001698	rs141089930	1.19e-06	2	178028543	3408	139.9	28.75	C	T	0.0043	23.6788
ebi-a-GCST90001698	rs141309221	1.43e-06	14	95018285	3408	73.87	15.3	A	C	0.0129	23.3106
ebi-a-GCST90001698	rs141389929	7.74e-07	6	142716026	3408	111.9	22.59	T	C	0.0063	24.5374
ebi-a-GCST90001698	rs141481912	7.43e-07	14	97924775	3408	117.2	23.63	C	T	0.0056	24.5996
ebi-a-GCST90001698	rs141644068	5.51e-22	1	220781210	3408	636.7	65.61	A	G	0.0009	94.1737
ebi-a-GCST90001698	rs141812086	3.14e-06	2	204682687	3408	138.4	29.65	G	A	0.0037	21.7883
ebi-a-GCST90001698	rs141976683	8.51e-07	12	71790032	3408	154.9	31.41	C	T	0.0031	24.3202
ebi-a-GCST90001698	rs142015595	5.37e-06	16	83755289	3408	60.71	13.32	A	T	0.0189	20.7736
ebi-a-GCST90001698	rs142076427	2.9e-08	16	5628078	3408	181.9	32.71	A	G	0.0029	30.9246
ebi-a-GCST90001698	rs142111513	3.43e-11	8	23682802	3408	168.8	25.4	C	G	0.0045	44.1649
ebi-a-GCST90001698	rs142151887	1.69e-12	16	1071217	3408	274.8	38.79	A	C	0.0019	50.1873
ebi-a-GCST90001698	rs142302016	4.31e-06	7	54517004	3408	139.5	30.32	A	G	0.0038	21.1685
ebi-a-GCST90001698	rs142461733	5.49e-06	14	22723226	3408	116.7	25.64	A	T	0.0047	20.716
ebi-a-GCST90001698	rs142505312	7.7e-08	22	50155532	3408	173.5	32.21	C	T	0.0035	29.0147
ebi-a-GCST90001698	rs142537480	6.82e-06	7	52813883	3408	92.68	20.57	C	T	0.0078	20.3003
ebi-a-GCST90001698	rs142604048	1e-09	2	87503702	3408	216.5	35.34	C	A	0.0026	37.5304
ebi-a-GCST90001698	rs142609156	3.12e-07	4	11158267	3408	41.07	8.012	T	C	0.0531	26.2765
ebi-a-GCST90001698	rs142686680	9.46e-12	12	29095512	3408	440.2	64.38	C	T	0.0007	46.7518
ebi-a-GCST90001698	rs142869493	1.55e-14	11	87291175	3408	394.5	51.12	T	C	0.0013	59.5542
ebi-a-GCST90001698	rs142922198	3e-09	5	145713781	3408	127.1	21.37	C	A	0.0072	35.3738
ebi-a-GCST90001698	rs142978760	3.78e-07	6	6047112	3408	80.7	15.86	A	G	0.0142	25.8905
ebi-a-GCST90001698	rs143393137	1.84e-08	17	30967385	3408	189.1	33.53	T	C	0.0028	31.8065
ebi-a-GCST90001698	rs143393656	6.72e-06	17	63493154	3408	142.1	31.5	C	G	0.0031	20.3501
ebi-a-GCST90001698	rs143395500	9.64e-06	10	69536834	3427	-6.344	1.431	T	C	0.0001	19.6538
ebi-a-GCST90001698	rs143435133	5.42e-14	12	129545747	3408	279.2	36.97	A	G	0.0021	57.0337
ebi-a-GCST90001698	rs143517669	1.12e-06	19	868083	3408	131.3	26.91	T	C	0.0041	23.8069
ebi-a-GCST90001698	rs143604762	3.12e-06	12	131000132	3408	76.34	16.34	C	T	0.0117	21.8273
ebi-a-GCST90001698	rs143772909	4.02e-10	10	101494118	3408	328.1	52.32	T	C	0.001	39.3257
ebi-a-GCST90001698	rs143824026	1.23e-07	19	33797284	3408	110.1	20.78	T	G	0.0067	28.0727
ebi-a-GCST90001698	rs143845801	2.39e-08	7	84434549	3408	271.2	48.48	C	G	0.0007	31.2935
ebi-a-GCST90001698	rs143871291	6.12e-10	19	1191667	3408	111.8	18.01	G	A	0.0092	38.5351
ebi-a-GCST90001698	rs143940797	4.03e-08	1	52644883	3408	43.94	7.987	A	G	0.0565	30.2658
ebi-a-GCST90001698	rs144104650	7.8e-16	17	5023557	3408	591.4	73.04	A	G	0.0006	65.5603
ebi-a-GCST90001698	rs144206851	1.04e-18	9	77966779	3408	494.7	55.7	T	G	0.0012	78.8812
ebi-a-GCST90001698	rs144234028	6.21e-06	6	53258504	3408	48.29	10.67	G	A	0.0268	20.4826
ebi-a-GCST90001698	rs144258173	2.79e-09	8	2859400	3408	369.2	61.96	G	A	0.0007	35.5059
ebi-a-GCST90001698	rs144275943	4.65e-14	14	34065832	3408	730	96.39	G	T	0.0003	57.3564
ebi-a-GCST90001698	rs144528321	5.64e-06	2	156270948	3408	73.79	16.23	T	C	0.012	20.6708
ebi-a-GCST90001698	rs144582155	2.31e-07	8	41997183	3408	169.6	32.72	A	C	0.0029	26.8674
ebi-a-GCST90001698	rs144585837	3.34e-06	5	120363630	3408	81.64	17.53	G	A	0.0106	21.6891
ebi-a-GCST90001698	rs144613377	4.2e-18	5	81311763	3408	159.5	18.29	C	T	0.01	76.0491
ebi-a-GCST90001698	rs144682449	1.3e-08	12	53402638	3408	144.1	25.27	A	G	0.0062	32.5175
ebi-a-GCST90001698	rs144872818	8.42e-06	7	49894195	3408	82.59	18.51	T	G	0.0089	19.9087
ebi-a-GCST90001698	rs144942838	4.25e-09	1	111842326	3408	210.7	35.78	T	C	0.0025	34.6775
ebi-a-GCST90001698	rs145021762	6.37e-09	10	22411454	3408	77.03	13.23	A	G	0.0207	33.9
ebi-a-GCST90001698	rs145250558	1.18e-14	20	15245578	3408	378.7	48.86	C	G	0.0012	60.0736
ebi-a-GCST90001698	rs145263449	6.05e-07	20	12493170	3408	169.2	33.84	A	G	0.0028	25
ebi-a-GCST90001698	rs145336406	4.22e-09	6	78745175	3408	148.2	25.16	T	C	0.0026	34.6957
ebi-a-GCST90001698	rs145410896	2.68e-16	19	34111992	3408	202.5	24.61	G	C	0.005	67.7059
ebi-a-GCST90001698	rs145563511	2.28e-08	9	106801353	3408	185.9	33.18	G	A	0.0031	31.3911
ebi-a-GCST90001698	rs145583539	1.42e-19	1	66490103	3408	465.8	51.16	C	T	0.001	82.8968
ebi-a-GCST90001698	rs145665517	6.06e-06	11	75103559	3408	112.6	24.86	A	G	0.0045	20.5151
ebi-a-GCST90001698	rs145720280	7.31e-10	13	43404037	3408	202.4	32.76	C	T	0.0031	38.171
ebi-a-GCST90001698	rs145743664	2.08e-10	10	16995517	3408	124.1	19.47	C	T	0.0092	40.6267
ebi-a-GCST90001698	rs145835734	2.19e-09	10	66659421	3408	479.2	79.88	G	T	0.0004	35.988
ebi-a-GCST90001698	rs145978106	1.8e-19	18	7839215	3408	207	22.8	A	C	0.006	82.4273
ebi-a-GCST90001698	rs146101423	2.64e-11	19	6753000	3408	417.2	62.38	A	C	0.0007	44.7299
ebi-a-GCST90001698	rs146135726	3.85e-08	5	154015729	3408	235.3	42.7	T	C	0.0016	30.366
ebi-a-GCST90001698	rs146204142	1.02e-06	7	112317649	3408	131.3	26.82	A	C	0.0044	23.9669
ebi-a-GCST90001698	rs146217030	3.78e-08	2	41343706	3408	143.9	26.11	C	T	0.005	30.3744
ebi-a-GCST90001698	rs146252263	5.37e-07	11	2477438	3408	100	19.92	T	C	0.0082	25.2012
ebi-a-GCST90001698	rs146314225	3.49e-08	5	141469416	3408	225.4	40.79	C	A	0.0018	30.5352
ebi-a-GCST90001698	rs146374482	6.83e-42	4	85578601	3408	1165	84.75	A	G	0.0004	188.961
ebi-a-GCST90001698	rs146461857	1.26e-11	22	23709958	3408	355.7	52.34	A	G	0.0013	46.1849
ebi-a-GCST90001698	rs146650864	5.64e-16	19	22454852	3408	338.4	41.59	A	G	0.0021	66.2038
ebi-a-GCST90001698	rs146661200	1.58e-10	12	100494123	3408	152.8	23.81	T	C	0.0056	41.1839
ebi-a-GCST90001698	rs146756366	7.66e-14	3	76660068	3408	313.5	41.76	T	C	0.0018	56.3578
ebi-a-GCST90001698	rs146822590	1.66e-31	12	130060949	3408	642.9	54.5	T	A	0.0009	139.153
ebi-a-GCST90001698	rs146900894	8.88e-06	3	94221769	3408	115.6	25.99	A	G	0.0044	19.7835
ebi-a-GCST90001698	rs146937045	1.07e-13	14	46740502	3408	399.5	53.53	G	T	0.0018	55.6979
ebi-a-GCST90001698	rs146975368	7.6e-06	7	5907599	3408	118.5	26.43	A	G	0.005	20.1021
ebi-a-GCST90001698	rs146982369	2.62e-06	15	25983333	3408	57.45	12.21	G	C	0.0213	22.1385
ebi-a-GCST90001698	rs146989801	3.51e-08	19	45630360	3408	187.4	33.91	G	C	0.0026	30.541
ebi-a-GCST90001698	rs147015694	3.6e-06	18	2896235	3408	99.23	21.38	A	G	0.0069	21.5412
ebi-a-GCST90001698	rs147026949	4.82e-08	4	100588891	3408	181.2	33.13	T	C	0.0032	29.9139
ebi-a-GCST90001698	rs147054310	9.29e-06	16	85194229	3408	51.41	11.58	A	G	0.0244	19.7096
ebi-a-GCST90001698	rs147069965	1.14e-07	17	36231492	3408	184	34.62	T	G	0.0029	28.2476
ebi-a-GCST90001698	rs147107195	6.37e-20	12	48190275	3408	851.2	92.57	T	C	0.0003	84.5518
ebi-a-GCST90001698	rs147136626	1.16e-08	18	73901698	3408	160.7	28.09	T	A	0.0041	32.7287
ebi-a-GCST90001698	rs147370318	3.37e-07	19	31892272	3408	97.34	19.04	G	C	0.0089	26.1366
ebi-a-GCST90001698	rs147381303	9.98e-07	13	28258062	3408	1449	295.6	A	G	NA	24.0286
ebi-a-GCST90001698	rs147563624	1.16e-21	10	5377215	3408	549.6	57.08	T	C	0.0009	92.7098
ebi-a-GCST90001698	rs147572731	7.54e-32	19	49416171	3408	826.8	69.68	T	C	0.0007	140.794
ebi-a-GCST90001698	rs147590366	1.74e-07	15	63216446	3408	151.8	28.99	T	G	0.0041	27.4187
ebi-a-GCST90001698	rs147591823	5.38e-12	1	47595103	3408	301	43.5	G	A	0.0016	47.88
ebi-a-GCST90001698	rs147681963	4.11e-10	7	37590076	3408	114.2	18.22	T	C	0.0094	39.2858
ebi-a-GCST90001698	rs147774047	4.31e-08	3	23633832	3408	160	29.14	C	G	0.0037	30.1482
ebi-a-GCST90001698	rs147848662	3.59e-06	13	112802184	3408	67.87	14.62	T	A	0.015	21.5507
ebi-a-GCST90001698	rs147959386	7.32e-10	8	124197307	3408	123.5	20	A	G	0.0079	38.1306
ebi-a-GCST90001698	rs147968748	2.32e-16	10	54704473	3408	183.9	22.31	G	A	0.0057	67.9461
ebi-a-GCST90001698	rs148109962	8e-06	10	17396637	3408	35.31	7.897	G	A	0.0555	19.9927
ebi-a-GCST90001698	rs148291161	3.1e-06	5	168556910	3408	299.7	64.16	G	A	0.0012	21.8195
ebi-a-GCST90001698	rs148380088	1.64e-08	9	28759554	3408	149.3	26.38	T	C	0.0044	32.031
ebi-a-GCST90001698	rs148513824	9.2e-11	20	61268143	3408	282.1	43.4	T	C	0.0018	42.25
ebi-a-GCST90001698	rs148590919	4.22e-09	4	187560601	3408	262.7	44.6	A	G	0.0015	34.6937
ebi-a-GCST90001698	rs148602493	3.43e-06	9	23576735	3408	161.3	34.68	C	T	0.0028	21.6327
ebi-a-GCST90001698	rs148629497	3.76e-07	9	10593877	3408	112.9	22.17	G	A	0.0059	25.9332
ebi-a-GCST90001698	rs148658406	7.82e-14	3	153311399	3408	751.4	100.1	T	C	0.0001	56.3474
ebi-a-GCST90001698	rs148816938	8.69e-12	5	71107850	3408	438.9	64.07	G	A	0.0007	46.9269
ebi-a-GCST90001698	rs148835086	1.83e-21	9	10278984	3408	751.9	78.49	T	C	0.0004	91.7681
ebi-a-GCST90001698	rs148939501	1.34e-08	5	12480500	3408	266.7	46.83	G	A	0.0013	32.4338
ebi-a-GCST90001698	rs148947489	1.2e-12	2	10326418	3408	257.4	36.09	T	C	0.0022	50.8678
ebi-a-GCST90001698	rs149037944	4.95e-06	12	103661467	3408	150.1	32.81	T	G	0.0029	20.929
ebi-a-GCST90001698	rs149050426	6.82e-26	1	160679804	3408	648.7	61.14	C	G	0.0013	112.574
ebi-a-GCST90001698	rs149131245	6.35e-10	2	234725994	3408	332.2	53.59	C	G	0.001	38.4266
ebi-a-GCST90001698	rs149134258	3.2e-06	14	93148478	3408	97.05	20.8	T	C	0.0076	21.7703
ebi-a-GCST90001698	rs149136965	2.44e-08	6	30958409	3408	203.1	36.33	C	G	0.0022	31.2528
ebi-a-GCST90001698	rs149168806	3.66e-06	7	78834873	3408	76.79	16.56	T	C	0.0107	21.5025
ebi-a-GCST90001698	rs149208831	3.23e-52	6	10017676	3408	1445	93.44	C	A	0.0003	239.15
ebi-a-GCST90001698	rs149313844	8.81e-06	12	4800867	3408	76.86	17.27	G	A	0.011	19.8069
ebi-a-GCST90001698	rs149355173	1.45e-06	7	91861162	3408	119.8	24.82	G	A	0.0051	23.2975
ebi-a-GCST90001698	rs149438077	1.82e-08	15	30234373	3408	159.7	28.3	G	A	0.004	31.8447
ebi-a-GCST90001698	rs149483829	5.77e-07	20	49499194	3408	128.9	25.73	G	A	0.0045	25.0973
ebi-a-GCST90001698	rs149582701	6.27e-06	13	62438680	3408	147	32.5	G	A	0.0029	20.4582
ebi-a-GCST90001698	rs149627909	6.8e-08	8	28381797	3408	991	183.2	T	C	0.0001	29.2615
ebi-a-GCST90001698	rs149649979	3.47e-28	9	10889621	3408	708.1	63.75	T	C	0.0007	123.375
ebi-a-GCST90001698	rs149801155	2.6e-08	6	162457335	3408	203.9	36.54	G	A	0.0028	31.1385
ebi-a-GCST90001698	rs149828559	2.09e-23	6	84898123	3408	339.6	33.81	T	C	0.0022	100.889
ebi-a-GCST90001698	rs149844272	3.26e-10	4	87144762	3408	240.6	38.16	A	G	0.0019	39.7534
ebi-a-GCST90001698	rs149860203	3.55e-21	10	31026572	3408	453.6	47.7	T	C	0.0013	90.4293
ebi-a-GCST90001698	rs149876155	8.73e-17	2	24167677	3408	562.4	67.24	C	T	0.0007	69.9577
ebi-a-GCST90001698	rs149898247	1.67e-07	5	129034231	3408	193.9	36.98	G	A	0.0022	27.493
ebi-a-GCST90001698	rs149908314	1.31e-19	15	54344919	3408	416.3	45.67	T	C	0.0016	83.0904
ebi-a-GCST90001698	rs149983528	5.6e-08	2	61772377	3408	1006	184.8	C	T	0.0001	29.6341
ebi-a-GCST90001698	rs150007303	5.15e-08	16	23350716	3408	192.1	35.2	C	T	0.0026	29.7831
ebi-a-GCST90001698	rs150027262	7.29e-08	3	72800530	3408	169.8	31.47	G	C	0.0034	29.1127
ebi-a-GCST90001698	rs150053624	5.81e-19	17	80299376	3408	496.1	55.44	T	C	0.0009	80.0741
ebi-a-GCST90001698	rs150055480	1.91e-12	14	55295865	3408	262.4	37.13	A	G	0.0025	49.9434
ebi-a-GCST90001698	rs150058365	9.84e-06	8	89800477	3408	56.44	12.75	C	T	0.0198	19.5954
ebi-a-GCST90001698	rs150156077	9.19e-07	18	4348487	3408	103.6	21.07	G	A	0.0069	24.1763
ebi-a-GCST90001698	rs150336475	4.72e-06	9	111627658	3408	45.29	9.88	A	T	0.0351	21.0131
ebi-a-GCST90001698	rs150400236	4.15e-13	7	136855654	3408	299.6	41.15	T	C	0.0018	53.0083
ebi-a-GCST90001698	rs150476409	1.92e-16	13	113289664	3408	432.3	52.29	A	G	0.0012	68.3492
ebi-a-GCST90001698	rs150635355	5.14e-10	18	38662297	3408	93.79	15.05	A	T	0.0135	38.8365
ebi-a-GCST90001698	rs1508064	7.76e-15	2	72979172	3408	163.3	20.92	T	C	0.0073	60.9325
ebi-a-GCST90001698	rs1508603	8.29e-06	1	48031833	3408	96.48	21.61	T	C	0.007	19.9327
ebi-a-GCST90001698	rs150889386	2.04e-15	14	100822892	3408	829.8	104	C	T	0.0003	63.662
ebi-a-GCST90001698	rs150905742	7.72e-11	18	70586990	3408	311	47.64	A	G	0.0015	42.6165
ebi-a-GCST90001698	rs150994087	1.59e-10	18	56708792	3408	316	49.25	T	C	0.0013	41.1682
ebi-a-GCST90001698	rs151086171	9.38e-26	1	223544915	3408	731.4	69.14	A	G	0.0006	111.905
ebi-a-GCST90001698	rs151246819	1.46e-13	16	23373955	3408	331.7	44.7	A	G	0.0015	55.065
ebi-a-GCST90001698	rs151250363	2.29e-11	2	240644273	3408	320.1	47.71	T	C	0.0012	45.0145
ebi-a-GCST90001698	rs16864501	5.25e-14	3	152385976	3408	760.5	100.6	A	G	0.0001	57.1482
ebi-a-GCST90001698	rs17042703	5.71e-07	12	77392215	3408	103.1	20.58	C	T	0.0073	25.0973
ebi-a-GCST90001698	rs17476188	5.01e-07	4	165111111	3408	101.3	20.12	T	C	0.0081	25.3491
ebi-a-GCST90001698	rs17501774	6.74e-08	7	81422404	3408	76.16	14.08	G	A	0.0163	29.2583
ebi-a-GCST90001698	rs17642570	4.15e-16	5	148699825	3408	150.2	18.37	C	T	0.0091	66.8531
ebi-a-GCST90001698	rs17665147	1.66e-07	18	19383778	3408	234	44.62	A	G	0.0016	27.5025
ebi-a-GCST90001698	rs17791728	1e-30	20	17556587	3408	751.8	64.6	C	T	0.0006	135.438
ebi-a-GCST90001698	rs17878699	8.14e-10	3	3132754	3408	235.6	38.25	A	G	0.0028	37.9392
ebi-a-GCST90001698	rs17882143	8.32e-09	17	41836082	3408	121.9	21.11	T	C	0.007	33.345
ebi-a-GCST90001698	rs180716798	9.6e-14	2	150956800	3408	282.9	37.84	C	A	0.0021	55.8938
ebi-a-GCST90001698	rs180745907	2.12e-11	6	20965785	3408	301.9	44.92	C	A	0.0015	45.1697
ebi-a-GCST90001698	rs180795781	1.24e-06	7	46290614	3408	272.3	56.05	A	G	0.0009	23.6017
ebi-a-GCST90001698	rs180927720	1.03e-07	5	11287269	3408	320.1	60.03	G	A	0.0009	28.4338
ebi-a-GCST90001698	rs180972485	8.85e-22	20	24457030	3408	489.9	50.73	A	G	0.001	93.2578
ebi-a-GCST90001698	rs181228225	3.68e-22	15	84950824	3408	628.3	64.46	A	G	0.0006	95.0065
ebi-a-GCST90001698	rs181660070	1.26e-11	8	117040660	3408	137	20.15	T	C	0.0085	46.2265
ebi-a-GCST90001698	rs183280627	5.64e-11	8	30627573	3408	253.3	38.53	A	G	0.0021	43.2188
ebi-a-GCST90001698	rs183356919	6.74e-07	4	9678634	3408	261.1	52.46	C	T	0.0013	24.7718
ebi-a-GCST90001698	rs183895386	1.02e-11	2	22576943	3408	230.6	33.78	T	C	0.0026	46.6014
ebi-a-GCST90001698	rs184152921	7.97e-06	17	79175857	3408	135.5	30.29	T	C	0.0037	20.0115
ebi-a-GCST90001698	rs184184520	3.39e-10	14	45055780	3408	306.1	48.59	T	G	0.0013	39.6856
ebi-a-GCST90001698	rs184269765	4.77e-06	1	36511989	3408	68.03	14.85	T	C	0.0144	20.9869
ebi-a-GCST90001698	rs184350274	1.09e-07	2	228724105	3408	207.3	38.94	C	T	0.0021	28.3404
ebi-a-GCST90001698	rs184401135	5.04e-09	7	83368658	3408	181.1	30.9	T	C	0.0032	34.3495
ebi-a-GCST90001698	rs184492468	5.37e-06	2	73477886	3408	188.1	41.28	A	G	0.0021	20.7634
ebi-a-GCST90001698	rs184789822	3.94e-06	3	180444592	3408	139.1	30.1	C	T	0.0034	21.3561
ebi-a-GCST90001698	rs184910025	2.02e-11	12	117089403	3408	271.1	40.3	A	G	0.0019	45.2532
ebi-a-GCST90001698	rs184911123	4.68e-11	20	18880832	3408	267.2	40.47	A	T	0.0018	43.592
ebi-a-GCST90001698	rs185034429	4.65e-16	3	90216749	3408	548.1	67.17	A	C	0.0006	66.5839
ebi-a-GCST90001698	rs185483934	1.04e-06	5	16704585	3408	112.6	23.01	A	C	0.0063	23.9466
ebi-a-GCST90001698	rs185587352	8e-06	3	117384981	3395	1.982	0.4431	A	G	0.0006	20.008
ebi-a-GCST90001698	rs185754925	4.15e-16	7	62917010	3408	300.6	36.78	G	A	0.0025	66.7966
ebi-a-GCST90001698	rs186251573	1.7e-27	7	13558580	3408	750.9	68.52	C	A	0.0007	120.096
ebi-a-GCST90001698	rs186329934	1.71e-06	1	7815185	3408	77.42	16.15	G	A	0.0122	22.9806
ebi-a-GCST90001698	rs186370342	1.54e-08	11	92081132	3408	152.4	26.87	T	A	0.004	32.1688
ebi-a-GCST90001698	rs186824722	4.73e-07	15	24505612	3408	52.21	10.34	G	T	0.0326	25.4957
ebi-a-GCST90001698	rs186888992	6.84e-06	8	81419619	3408	108.2	24.02	A	G	0.0057	20.2912
ebi-a-GCST90001698	rs187204486	5.93e-07	4	116900766	3408	165.2	33.03	A	G	0.0031	25.0151
ebi-a-GCST90001698	rs187775632	1.01e-07	14	76210029	3408	176.8	33.12	G	A	0.0035	28.496
ebi-a-GCST90001698	rs187924827	4.9e-07	17	6329247	3408	115.8	22.98	T	C	0.0059	25.3932
ebi-a-GCST90001698	rs187990734	9.36e-13	3	144835290	3408	428.3	59.76	G	A	0.0009	51.3659
ebi-a-GCST90001698	rs188021268	1.35e-18	2	67789879	3408	749.7	84.69	T	A	0.0006	78.3629
ebi-a-GCST90001698	rs188074116	1.7e-27	12	19311236	3408	1200	109.5	A	G	0.0001	120.098
ebi-a-GCST90001698	rs188087675	1.13e-11	15	29114742	3408	246	36.11	A	G	0.0032	46.4104
ebi-a-GCST90001698	rs188292706	4.25e-11	2	162960872	3408	413.3	62.46	T	C	0.0007	43.7852
ebi-a-GCST90001698	rs188376248	2.51e-09	9	102390885	3408	159.6	26.7	T	C	0.0044	35.7308
ebi-a-GCST90001698	rs188618717	8.66e-17	13	114441229	3408	353.5	42.26	A	G	0.0018	69.9713
ebi-a-GCST90001698	rs188687630	2.13e-06	1	7176852	3408	90.6	19.08	A	C	0.0088	22.5476
ebi-a-GCST90001698	rs188790487	5.33e-08	12	43386402	3408	120.8	22.15	A	G	0.0067	29.7431
ebi-a-GCST90001698	rs189065333	1.52e-07	3	170926536	3408	225.9	42.94	G	A	0.0015	27.6763
ebi-a-GCST90001698	rs189131343	2.59e-08	6	167014418	3408	175.4	31.44	T	C	0.0032	31.1239
ebi-a-GCST90001698	rs189369117	1.67e-14	5	142967016	3408	358.2	46.47	T	C	0.0013	59.4163
ebi-a-GCST90001698	rs189412340	6.58e-35	5	75564943	3408	988.1	79.27	T	C	0.0004	155.376
ebi-a-GCST90001698	rs189796120	1.42e-11	11	109281106	3408	122.6	18.08	T	C	0.01	45.9816
ebi-a-GCST90001698	rs189798499	1.53e-07	22	24402964	3408	121.1	23.01	G	C	0.0059	27.6984
ebi-a-GCST90001698	rs190589573	4.77e-07	15	79305514	3408	115.8	22.95	T	C	0.0065	25.4596
ebi-a-GCST90001698	rs190665193	1.3e-06	2	106438361	3427	-3.149	0.6495	G	A	0.0003	23.5064
ebi-a-GCST90001698	rs191325818	2.42e-08	10	120573449	3408	177.1	31.66	C	A	0.004	31.2907
ebi-a-GCST90001698	rs191331192	1.07e-06	4	160795044	3408	106.6	21.82	T	C	0.007	23.8674
ebi-a-GCST90001698	rs191607214	2.16e-21	4	123414413	3408	580.3	60.69	A	C	0.0007	91.4262
ebi-a-GCST90001698	rs192397067	8.35e-13	6	81984275	3408	436.5	60.77	T	C	0.0009	51.5929
ebi-a-GCST90001698	rs192467351	1.88e-08	14	76826605	3408	308.3	54.7	G	C	0.001	31.7667
ebi-a-GCST90001698	rs192484154	1.8e-06	17	47652035	3408	140.8	29.43	A	G	0.004	22.8889
ebi-a-GCST90001698	rs192556004	1.2e-10	5	135639453	3408	189.6	29.36	A	G	0.004	41.7027
ebi-a-GCST90001698	rs192583129	4.85e-17	2	129405810	3408	505.9	59.97	G	C	0.0009	71.1641
ebi-a-GCST90001698	rs200198801	7.07e-13	19	46387941	3408	319.6	44.35	A	G	0.0016	51.931
ebi-a-GCST90001698	rs201928503	1.07e-09	11	43037421	3408	106.4	17.4	A	T	0.0106	37.3925
ebi-a-GCST90001698	rs2384564	2.15e-12	10	36442592	3408	156.1	22.14	G	A	0.0066	49.7108
ebi-a-GCST90001698	rs2441781	9.02e-06	15	52321843	3408	46.42	10.44	C	T	0.0307	19.7701
ebi-a-GCST90001698	rs2496150	1.11e-14	6	13374132	3408	-388.2	50.03	G	A	0.9988	60.2074
ebi-a-GCST90001698	rs28914837	1.05e-06	7	7759826	3408	35.5	7.259	T	A	0.0651	23.9168
ebi-a-GCST90001698	rs34000508	3.68e-14	8	25574426	3408	164.3	21.61	T	C	0.0066	57.805
ebi-a-GCST90001698	rs34039708	4.89e-19	8	12500832	3408	395.7	44.12	A	C	0.0019	80.438
ebi-a-GCST90001698	rs34265859	1.25e-10	16	25931790	3408	116.2	18	C	G	0.0106	41.6742
ebi-a-GCST90001698	rs34539402	2.42e-10	17	39959627	3408	211.7	33.34	A	G	0.0026	40.3191
ebi-a-GCST90001698	rs34609592	3.87e-09	9	136915695	3408	420	71.13	A	G	0.0003	34.8653
ebi-a-GCST90001698	rs34772471	7.32e-11	1	112269677	3408	270.7	41.43	T	C	0.0018	42.692
ebi-a-GCST90001698	rs35275693	9.78e-23	12	88561479	3408	542.5	54.89	G	A	0.001	97.6817
ebi-a-GCST90001698	rs35376347	3.56e-06	8	99217391	3408	118.9	25.6	C	T	0.0048	21.5717
ebi-a-GCST90001698	rs35706199	3.31e-10	7	131191874	3408	336.7	53.43	T	C	0.0009	39.7115
ebi-a-GCST90001698	rs35730839	1.21e-17	7	109248384	3408	475	55.24	T	C	0.001	73.9401
ebi-a-GCST90001698	rs35733103	2.63e-06	11	3114190	3408	146.6	31.15	T	C	0.0034	22.1489
ebi-a-GCST90001698	rs35756014	8.14e-08	6	106606287	3408	297.5	55.33	T	C	0.0009	28.9103
ebi-a-GCST90001698	rs35811413	8.39e-06	2	90262802	3408	125.6	28.14	A	G	0.0044	19.9219
ebi-a-GCST90001698	rs35948774	3.53e-08	2	118664032	3408	158.9	28.76	A	G	0.0035	30.526
ebi-a-GCST90001698	rs373989598	7.51e-27	1	206572177	3408	734.3	67.86	C	G	0.0006	117.09
ebi-a-GCST90001698	rs374964617	4.89e-12	9	504491	3408	196.4	28.32	C	A	0.0038	48.0946
ebi-a-GCST90001698	rs3821186	2.11e-09	2	172953167	3408	271.6	45.23	G	C	0.0015	36.0584
ebi-a-GCST90001698	rs3822406	4.62e-13	5	180054853	3408	154.4	21.25	T	A	0.007	52.793
ebi-a-GCST90001698	rs3848018	1.78e-11	13	99034552	3408	257	38.1	G	A	0.0021	45.5005
ebi-a-GCST90001698	rs41276984	1.77e-06	20	37580670	3652	1.76	0.3677	G	C	0.0011	22.9107
ebi-a-GCST90001698	rs41299575	3.76e-23	1	113653257	3408	617.1	61.82	C	G	0.0007	99.6444
ebi-a-GCST90001698	rs45440296	1.76e-07	9	133917168	3408	138	26.37	A	G	0.0041	27.3866
ebi-a-GCST90001698	rs459056	2.34e-11	20	15614140	3408	197.3	29.42	G	T	0.0034	44.9748
ebi-a-GCST90001698	rs4853078	1.02e-18	2	75148081	3408	353.7	39.81	G	T	0.0019	78.9379
ebi-a-GCST90001698	rs528672922	2.13e-07	5	79202265	3408	51.61	9.929	T	C	0.0335	27.0182
ebi-a-GCST90001698	rs532754584	8.8e-08	1	243352763	3408	118.6	22.12	T	C	0.007	28.7474
ebi-a-GCST90001698	rs536434085	8.99e-14	18	63832285	3408	286.8	38.31	T	C	0.0025	56.0446
ebi-a-GCST90001698	rs548679517	7.76e-15	2	17719245	3408	366	46.88	C	A	0.0018	60.9519
ebi-a-GCST90001698	rs550385698	1.93e-07	1	83698544	3408	90.15	17.28	T	C	0.0114	27.2172
ebi-a-GCST90001698	rs55658055	1.79e-06	17	17705424	3408	128.7	26.9	G	A	0.0044	22.8904
ebi-a-GCST90001698	rs55787444	5.3e-09	3	185766414	3408	212.6	36.32	T	C	0.0022	34.2637
ebi-a-GCST90001698	rs55856613	3.68e-08	17	79094162	3408	330.6	59.91	A	G	0.0007	30.4514
ebi-a-GCST90001698	rs559632285	1.17e-09	9	45362596	3408	96.61	15.83	A	C	0.0156	37.2462
ebi-a-GCST90001698	rs55975566	1.91e-06	4	3836469	3408	98.13	20.57	T	C	0.0073	22.758
ebi-a-GCST90001698	rs56041702	1.41e-10	15	50008133	3408	203.7	31.66	C	G	0.0032	41.3962
ebi-a-GCST90001698	rs562356749	4.79e-06	9	67316488	3408	117.9	25.73	C	T	0.0056	20.9966
ebi-a-GCST90001698	rs56375820	5.26e-06	17	9999183	3408	97.09	21.28	T	C	0.0072	20.8164
ebi-a-GCST90001698	rs566794699	9.9e-06	20	25333520	3408	97.1	21.94	A	T	0.0089	19.5869
ebi-a-GCST90001698	rs570386304	1.85e-07	2	233831336	3408	194	37.12	T	C	0.0022	27.3141
ebi-a-GCST90001698	rs57121931	1.94e-08	19	55017690	3408	214.7	38.13	C	T	0.0022	31.7052
ebi-a-GCST90001698	rs572954905	6.56e-14	16	31402773	3408	366.1	48.63	G	C	0.0012	56.6749
ebi-a-GCST90001698	rs573830319	1.12e-06	1	38393439	3408	51.21	10.5	A	G	0.0314	23.7865
ebi-a-GCST90001698	rs58243030	1.47e-08	5	180495180	3408	160.9	28.33	G	A	0.0037	32.2566
ebi-a-GCST90001698	rs58817739	4.25e-11	12	46009960	3408	398.3	60.2	G	A	0.0007	43.7751
ebi-a-GCST90001698	rs595254	9.39e-20	1	12228810	3408	701.2	76.62	C	G	0.0004	83.7528
ebi-a-GCST90001698	rs59745713	2.36e-12	19	34075835	3408	149.1	21.18	A	G	0.0069	49.5568
ebi-a-GCST90001698	rs60470888	2.93e-06	1	164353833	3408	111.1	23.73	C	T	0.0054	21.9196
ebi-a-GCST90001698	rs60537788	1.72e-06	6	897475	3408	62.07	12.95	G	A	0.0198	22.9733
ebi-a-GCST90001698	rs6094100	1.47e-07	20	43755180	3408	105.4	20.01	C	T	0.0072	27.7451
ebi-a-GCST90001698	rs61755651	4.8e-09	14	72431599	3408	211.5	36.04	T	C	0.0023	34.4391
ebi-a-GCST90001698	rs61759531	1.57e-06	11	130773279	3408	67.61	14.06	G	C	0.0161	23.1234
ebi-a-GCST90001698	rs61784602	1.62e-15	1	46796909	3408	360.9	45.09	C	T	0.0015	64.0639
ebi-a-GCST90001698	rs62009323	9.65e-06	15	96961294	3408	159.7	36.03	G	A	0.0021	19.6463
ebi-a-GCST90001698	rs62098570	5.01e-07	18	60238886	3408	131	26.01	T	G	0.0045	25.3666
ebi-a-GCST90001698	rs62175716	4.64e-07	2	152777402	3408	67.88	13.44	C	T	0.0179	25.5085
ebi-a-GCST90001698	rs62247421	1.4e-17	3	64390467	3408	255.1	29.73	A	G	0.0032	73.626
ebi-a-GCST90001698	rs62272737	9.72e-09	3	152065838	3408	225.4	39.21	T	A	0.0022	33.0456
ebi-a-GCST90001698	rs62321187	7.7e-06	4	120605817	3395	3.706	0.8273	T	C	0.0001	20.0671
ebi-a-GCST90001698	rs62337106	2.18e-10	5	1957403	3408	235.6	37	G	T	0.0022	40.5459
ebi-a-GCST90001698	rs62388146	6.45e-06	6	7624482	3408	73.14	16.19	C	T	0.0126	20.4087
ebi-a-GCST90001698	rs62397109	2.53e-07	6	53785189	3408	171.2	33.14	C	T	0.0034	26.6872
ebi-a-GCST90001698	rs62424171	1.99e-09	6	118769058	3408	263	43.72	A	G	0.0016	36.1869
ebi-a-GCST90001698	rs62513341	1.19e-06	8	116858342	3408	100.5	20.65	A	C	0.0076	23.686
ebi-a-GCST90001698	rs62567746	2.51e-06	9	38796687	3408	175.9	37.3	A	G	0.0021	22.2389
ebi-a-GCST90001698	rs6517382	2.95e-21	21	38156170	3408	-548.4	57.56	C	T	0.999	90.7723
ebi-a-GCST90001698	rs6916896	2.51e-18	6	5734886	3408	466.1	53.08	T	C	0.001	77.1075
ebi-a-GCST90001698	rs7102247	1.8e-06	11	133304292	3408	163.2	34.11	C	T	0.0026	22.8916
ebi-a-GCST90001698	rs7130130	2.29e-13	11	59336329	3408	342.1	46.48	A	G	0.0015	54.1719
ebi-a-GCST90001698	rs7139515	9.12e-07	13	96254406	3408	77.93	15.84	T	C	0.0123	24.2047
ebi-a-GCST90001698	rs71419987	5.22e-17	14	34919717	3408	584.1	69.32	A	G	0.0006	70.9998
ebi-a-GCST90001698	rs71466029	2.74e-16	12	82065434	3408	397	48.27	T	C	0.0015	67.6436
ebi-a-GCST90001698	rs7235263	5.24e-07	18	74408679	3408	64.3	12.79	G	T	0.02	25.2744
ebi-a-GCST90001698	rs7254864	1.54e-15	19	9246656	3408	643.8	80.36	A	G	0.0006	64.1833
ebi-a-GCST90001698	rs72660861	6.2e-07	4	85158464	3408	166.2	33.27	A	G	0.0031	24.9549
ebi-a-GCST90001698	rs72672939	2.32e-06	14	45753508	3408	91.47	19.33	T	C	0.0084	22.392
ebi-a-GCST90001698	rs72704856	7.01e-18	9	10774031	3408	424.9	49.05	G	A	0.0013	75.0405
ebi-a-GCST90001698	rs72723889	6.19e-11	4	146773005	3408	381.2	58.11	C	T	0.0012	43.0332
ebi-a-GCST90001698	rs72727978	7.48e-07	8	134999971	3408	162.5	32.77	G	A	0.0028	24.5897
ebi-a-GCST90001698	rs72736883	2.51e-06	1	218388725	3408	96.72	20.51	G	A	0.0076	22.2383
ebi-a-GCST90001698	rs72750943	6.04e-07	15	63828258	3408	117.6	23.53	C	T	0.006	24.9788
ebi-a-GCST90001698	rs72768736	6.19e-18	9	137149408	3408	520	59.93	A	G	0.0007	75.2867
ebi-a-GCST90001698	rs72780729	1.92e-16	10	17605945	3408	206	24.92	T	A	0.0047	68.3342
ebi-a-GCST90001698	rs7278151	2.68e-06	21	29724671	3408	167.8	35.69	T	G	0.0026	22.105
ebi-a-GCST90001698	rs72810820	2.6e-14	10	92600913	3408	584.7	76.44	T	C	0.0004	58.5093
ebi-a-GCST90001698	rs72836484	5.43e-06	2	84999809	3408	132.3	29.04	G	A	0.0038	20.7552
ebi-a-GCST90001698	rs72908728	2e-06	2	174516215	3408	100.7	21.16	C	T	0.0062	22.6479
ebi-a-GCST90001698	rs72931475	3.69e-24	2	159316835	3408	1003	98.17	G	A	0.0003	104.386
ebi-a-GCST90001698	rs72996438	2.42e-07	2	211172214	3408	306.9	59.3	C	T	0.0004	26.7846
ebi-a-GCST90001698	rs73034498	1.2e-08	19	44937435	3408	250	43.75	T	C	0.0016	32.6531
ebi-a-GCST90001698	rs73091371	9.78e-07	20	4420029	3408	148.1	30.2	A	C	0.0035	24.049
ebi-a-GCST90001698	rs73102494	4.85e-07	20	41197100	3408	315	62.47	A	G	0.0007	25.426
ebi-a-GCST90001698	rs73115326	1.41e-07	12	60257747	3408	69.54	13.18	A	T	0.0176	27.838
ebi-a-GCST90001698	rs73116391	4.93e-14	7	46417626	3408	204.6	27.04	G	T	0.004	57.253
ebi-a-GCST90001698	rs73206236	5.64e-14	7	113679246	3408	130.7	17.31	A	G	0.0116	57.0108
ebi-a-GCST90001698	rs73412501	1.1e-07	6	39011539	3408	85.58	16.08	T	A	0.0134	28.3252
ebi-a-GCST90001698	rs73780868	5.41e-11	6	152137377	3408	218.4	33.18	C	T	0.0029	43.3264
ebi-a-GCST90001698	rs73878713	2.63e-06	22	23055148	3408	88.59	18.82	T	C	0.0082	22.158
ebi-a-GCST90001698	rs74157741	5.58e-17	10	121973769	3408	454.9	54.04	T	C	0.001	70.86
ebi-a-GCST90001698	rs7426047	1.46e-09	2	107184424	3408	166.4	27.44	T	C	0.0041	36.7738
ebi-a-GCST90001698	rs74322543	2.61e-15	10	85916001	3408	658.4	82.87	G	A	0.0004	63.1226
ebi-a-GCST90001698	rs74336249	1.16e-10	9	135625608	3408	125.6	19.43	T	C	0.0076	41.7863
ebi-a-GCST90001698	rs74405982	9.38e-07	7	103435268	3408	145.3	29.57	T	A	0.0041	24.1451
ebi-a-GCST90001698	rs74416723	3.97e-06	8	6769704	3408	59.92	12.97	A	G	0.0195	21.3434
ebi-a-GCST90001698	rs74465961	5.67e-07	17	15099614	3408	104.7	20.88	T	C	0.0072	25.1439
ebi-a-GCST90001698	rs74499833	6.57e-08	2	77077801	3408	117.2	21.64	T	C	0.0065	29.3319
ebi-a-GCST90001698	rs74540476	3.21e-08	11	29902098	3408	90.23	16.28	A	G	0.0122	30.718
ebi-a-GCST90001698	rs74565504	8.69e-16	14	89207147	3408	442.9	54.79	T	G	0.001	65.3445
ebi-a-GCST90001698	rs74620549	1.28e-13	2	36162712	3408	363.6	48.88	T	A	0.001	55.3331
ebi-a-GCST90001698	rs74842782	2.77e-09	7	131413341	3408	184.9	31.03	G	T	0.0032	35.5067
ebi-a-GCST90001698	rs74853222	2.64e-06	10	133380798	3408	236.2	50.2	A	G	0.0013	22.1387
ebi-a-GCST90001698	rs74932477	5.84e-11	2	229222112	3408	405.6	61.74	A	G	0.0004	43.1581
ebi-a-GCST90001698	rs75013096	1.3e-06	12	44084962	3408	206.7	42.62	C	G	0.0018	23.5209
ebi-a-GCST90001698	rs75093728	8.67e-08	11	123053955	3408	153.2	28.56	C	G	0.004	28.7741
ebi-a-GCST90001698	rs7510888	6.22e-06	22	26185033	3408	-78.38	17.32	T	C	0.9887	20.4793
ebi-a-GCST90001698	rs75146109	4.32e-07	6	138346038	3408	38.5	7.602	A	C	0.0553	25.6487
ebi-a-GCST90001698	rs75157411	2e-08	11	95180478	3408	212.8	37.83	A	G	0.0022	31.6425
ebi-a-GCST90001698	rs75255396	1.97e-08	1	35892939	3408	104.8	18.61	C	T	0.0095	31.7125
ebi-a-GCST90001698	rs75300104	1.18e-06	7	143729951	3408	164.9	33.88	C	T	0.0028	23.6894
ebi-a-GCST90001698	rs75312915	1.95e-07	1	2272160	3408	180.5	34.62	T	C	0.0023	27.1832
ebi-a-GCST90001698	rs75361870	1.39e-09	8	9202609	3408	269.8	44.42	A	G	0.0015	36.8915
ebi-a-GCST90001698	rs75391939	7.89e-16	12	133446245	3408	416.6	51.47	T	C	0.0012	65.5134
ebi-a-GCST90001698	rs75424381	2.34e-10	6	11805124	3408	121.1	19.05	T	A	0.0079	40.4109
ebi-a-GCST90001698	rs75438005	6.41e-13	18	26017285	3408	939.1	130.1	A	G	0.0001	52.1038
ebi-a-GCST90001698	rs75483199	8.13e-08	21	32526668	3408	81.08	15.08	A	T	0.0145	28.9084
ebi-a-GCST90001698	rs75489053	2.84e-06	9	22449820	3408	69.01	14.71	G	A	0.0145	22.0089
ebi-a-GCST90001698	rs75510626	5.54e-11	6	64401131	3408	239.6	36.44	C	T	0.0022	43.2332
ebi-a-GCST90001698	rs75550713	9.17e-10	13	112088993	3408	207	33.71	T	C	0.0029	37.7071
ebi-a-GCST90001698	rs75551427	6.39e-11	3	168644376	3408	358.8	54.73	G	A	0.0009	42.9788
ebi-a-GCST90001698	rs75561723	5.07e-14	2	199542954	3408	353	46.68	T	C	0.0013	57.1857
ebi-a-GCST90001698	rs75592465	1.22e-15	13	105831838	3408	559.9	69.63	T	G	0.0006	64.6589
ebi-a-GCST90001698	rs75600477	1.61e-22	20	40197928	3408	559.6	56.91	G	T	0.0009	96.6893
ebi-a-GCST90001698	rs75641434	1.15e-21	1	181280885	3408	605.2	62.86	T	C	0.0007	92.6935
ebi-a-GCST90001698	rs75660425	5.07e-17	3	129232254	3408	632.9	75.09	A	G	0.0004	71.0405
ebi-a-GCST90001698	rs75669615	6.24e-10	15	39668760	3408	185	29.82	A	G	0.0037	38.4883
ebi-a-GCST90001698	rs75760272	2.5e-14	5	10850589	3408	348.1	45.47	A	G	0.0016	58.6082
ebi-a-GCST90001698	rs75816947	4.5e-06	3	3753451	3408	184.3	40.11	A	G	0.0018	21.1128
ebi-a-GCST90001698	rs75903460	6.3e-06	2	162758257	3408	103.4	22.87	C	T	0.0063	20.4413
ebi-a-GCST90001698	rs75968195	4.4e-06	3	157462992	3408	89.63	19.49	C	G	0.0095	21.1487
ebi-a-GCST90001698	rs7597139	1.55e-08	2	107560107	3408	-87.22	15.38	A	G	0.9869	32.1603
ebi-a-GCST90001698	rs75993384	1.02e-06	4	55305871	3408	537	109.7	C	T	0.0001	23.9627
ebi-a-GCST90001698	rs76017116	5.57e-11	9	107332377	3408	219.6	33.39	A	T	0.0026	43.2546
ebi-a-GCST90001698	rs76066405	7.14e-08	16	78454375	3408	48.61	9.003	G	A	0.0415	29.1526
ebi-a-GCST90001698	rs7613821	4.25e-09	3	105611213	3408	-287.7	48.86	G	A	0.9987	34.6715
ebi-a-GCST90001698	rs76230052	1.08e-06	8	131835695	3408	185.6	37.99	C	T	0.0021	23.8681
ebi-a-GCST90001698	rs76256154	2.42e-06	13	95650711	3408	178.6	37.81	A	G	0.0021	22.3126
ebi-a-GCST90001698	rs76312917	5.83e-08	20	38969262	3408	158.6	29.18	A	G	0.0037	29.5417
ebi-a-GCST90001698	rs76316808	2.39e-06	2	123361495	3408	56.57	11.97	T	A	0.0223	22.3349
ebi-a-GCST90001698	rs76385522	4.92e-14	11	10620991	3408	335	44.28	T	C	0.0016	57.2367
ebi-a-GCST90001698	rs76444609	5.34e-06	1	249084997	3395	3.806	0.8351	A	G	0.0001	20.7712
ebi-a-GCST90001698	rs76543451	3.35e-10	9	122201008	3408	130.9	20.78	A	G	0.0079	39.6815
ebi-a-GCST90001698	rs76545164	3.19e-06	14	36027615	3408	140.6	30.13	A	G	0.0032	21.7757
ebi-a-GCST90001698	rs76552842	7.32e-07	11	83433494	3395	4.001	0.8064	A	G	0.0001	24.6171
ebi-a-GCST90001698	rs76568972	1.41e-08	2	1592272	3408	203	35.7	T	C	0.0029	32.3337
ebi-a-GCST90001698	rs76636736	4.27e-08	1	99542806	3408	106.8	19.44	A	C	0.0088	30.1821
ebi-a-GCST90001698	rs7663813	6.49e-08	4	57611830	3408	155.7	28.74	A	G	0.0041	29.3497
ebi-a-GCST90001698	rs76648333	2.01e-07	19	33873371	3408	184.3	35.38	T	C	0.0023	27.1353
ebi-a-GCST90001698	rs76679968	5.64e-15	4	129754843	3408	634.9	80.9	T	C	0.0004	61.5905
ebi-a-GCST90001698	rs76720524	4.04e-07	20	1832785	3408	160.3	31.58	T	C	0.0032	25.7658
ebi-a-GCST90001698	rs76726998	1.54e-06	5	93889241	3408	127.5	26.48	A	G	0.0044	23.1838
ebi-a-GCST90001698	rs76736944	1.16e-09	1	180881632	3408	134.6	22.06	C	T	0.0063	37.2288
ebi-a-GCST90001698	rs76763980	8.24e-08	4	151589256	3408	259.2	48.24	C	T	0.0015	28.8706
ebi-a-GCST90001698	rs76808079	2.74e-11	18	22735939	3408	364.4	54.53	C	A	0.001	44.6566
ebi-a-GCST90001698	rs76825401	6.12e-06	4	84334746	3408	156.9	34.64	T	C	0.0025	20.5159
ebi-a-GCST90001698	rs76911919	2.05e-06	13	112714493	3408	80.46	16.92	C	T	0.0117	22.6131
ebi-a-GCST90001698	rs77009235	3.19e-08	8	4499026	3408	116.6	21.02	T	C	0.0066	30.7703
ebi-a-GCST90001698	rs77145028	6.16e-06	16	54932285	3408	202.2	44.66	C	T	0.0018	20.4986
ebi-a-GCST90001698	rs77146551	6.51e-19	4	108096534	3408	475.9	53.26	G	A	0.0012	79.8416
ebi-a-GCST90001698	rs77156603	7.23e-11	2	104590904	3408	278.8	42.64	A	C	0.0018	42.7515
ebi-a-GCST90001698	rs77191330	2.77e-06	14	79365684	3408	216.5	46.11	C	T	0.0015	22.0458
ebi-a-GCST90001698	rs77317999	8.77e-08	2	52025038	3408	175.7	32.77	A	T	0.0031	28.7469
ebi-a-GCST90001698	rs77364757	3.02e-07	12	88300742	3408	157.2	30.63	A	G	0.0035	26.3397
ebi-a-GCST90001698	rs77370289	7.99e-11	8	57917248	3408	404.4	62.01	C	T	0.0007	42.5303
ebi-a-GCST90001698	rs77390603	2.36e-13	10	4688192	3408	336.9	45.79	A	C	0.0015	54.1328
ebi-a-GCST90001698	rs77434296	5.06e-17	4	22140311	3408	438.9	52.07	A	G	0.0012	71.0487
ebi-a-GCST90001698	rs77465871	1.66e-19	7	47504039	3408	413.6	45.5	G	A	0.0015	82.6301
ebi-a-GCST90001698	rs77485746	6.96e-11	11	129187484	3408	287.4	43.92	A	C	0.0015	42.8202
ebi-a-GCST90001698	rs77521823	2.75e-10	3	130074113	3408	221	34.9	T	A	0.0023	40.099
ebi-a-GCST90001698	rs77538429	8.16e-11	1	110742985	3408	264	40.5	G	A	0.0018	42.4911
ebi-a-GCST90001698	rs77577050	1.29e-14	12	116077199	3408	322	41.59	T	G	0.0016	59.9424
ebi-a-GCST90001698	rs77587134	4.29e-12	5	3635021	3408	308.9	44.43	A	G	0.0018	48.3374
ebi-a-GCST90001698	rs77646481	1.42e-06	7	113821794	3408	50.52	10.46	C	T	0.0296	23.3272
ebi-a-GCST90001698	rs77678807	1.33e-08	2	208755904	3408	320.5	56.26	C	G	0.001	32.4531
ebi-a-GCST90001698	rs77689186	3.32e-17	4	176614955	3408	326.1	38.46	A	C	0.0019	71.8924
ebi-a-GCST90001698	rs77695406	8.23e-11	11	70599488	3408	269.8	41.4	A	T	0.0018	42.4701
ebi-a-GCST90001698	rs77725246	1.35e-10	17	55639212	3408	268.4	41.66	T	C	0.0016	41.5075
ebi-a-GCST90001698	rs77733172	2.46e-09	9	140235501	3408	188.4	31.51	T	C	0.0037	35.7491
ebi-a-GCST90001698	rs77814979	7.89e-17	4	131041099	3408	338.9	40.47	C	A	0.0018	70.1256
ebi-a-GCST90001698	rs77841631	2.38e-06	22	44942066	3408	49.89	10.56	A	G	0.0289	22.3203
ebi-a-GCST90001698	rs77955766	4.72e-09	19	17307102	3408	217.6	37.05	G	T	0.0023	34.4938
ebi-a-GCST90001698	rs77983529	2.69e-06	2	51721852	3408	128.9	27.43	T	A	0.004	22.0828
ebi-a-GCST90001698	rs78085370	1.19e-10	1	186023973	3408	317.1	49.08	A	G	0.0013	41.743
ebi-a-GCST90001698	rs78085398	1.18e-08	11	33121166	3408	105.3	18.42	A	G	0.0094	32.6797
ebi-a-GCST90001698	rs78100215	6.36e-15	17	8298873	3408	352	44.95	A	G	0.0015	61.3234
ebi-a-GCST90001698	rs78193714	5.47e-11	3	186195530	3408	246.7	37.5	A	T	0.0019	43.2789
ebi-a-GCST90001698	rs78275221	7.68e-09	6	90900544	3408	101.4	17.52	A	G	0.0103	33.4971
ebi-a-GCST90001698	rs78313301	3.37e-08	3	11075184	3408	225.9	40.82	T	C	0.0018	30.6257
ebi-a-GCST90001698	rs78470553	2.61e-14	7	158334355	3408	132.5	17.32	A	G	0.0097	58.5243
ebi-a-GCST90001698	rs7850783	1.89e-12	9	100968226	3408	143.3	20.28	G	A	0.0079	49.9294
ebi-a-GCST90001698	rs78524989	3.42e-08	11	94284134	3408	183	33.09	G	T	0.0029	30.585
ebi-a-GCST90001698	rs78530932	1.93e-10	2	81191156	3408	76.74	12.02	A	T	0.0216	40.76
ebi-a-GCST90001698	rs78606202	5.42e-07	18	46581667	3408	122.1	24.31	T	C	0.0053	25.2268
ebi-a-GCST90001698	rs78622624	1.3e-10	10	33359425	3408	97.68	15.15	C	T	0.0128	41.5706
ebi-a-GCST90001698	rs78656354	1.89e-12	1	166905650	3408	263.3	37.24	A	G	0.0013	49.9899
ebi-a-GCST90001698	rs78676406	6.33e-06	5	118494935	3408	102.2	22.59	T	C	0.0059	20.4677
ebi-a-GCST90001698	rs78703636	4.18e-15	19	33953595	3408	1057	134.1	C	T	0.0001	62.1287
ebi-a-GCST90001698	rs78741146	5.23e-09	3	182409985	3408	212.5	36.29	C	T	0.0023	34.2881
ebi-a-GCST90001698	rs78750136	4.16e-06	14	26308944	3395	7.755	1.682	C	T	NA	21.2575
ebi-a-GCST90001698	rs78773852	3.79e-11	12	71181930	3408	303.6	45.76	C	T	0.0016	44.0181
ebi-a-GCST90001698	rs78793273	3.41e-06	10	55118190	3408	91.26	19.62	C	G	0.0076	21.6353
ebi-a-GCST90001698	rs78881177	1.07e-11	11	127881478	3408	297	43.55	C	A	0.0016	46.509
ebi-a-GCST90001698	rs78888262	7.2e-12	16	88701572	3408	434.2	63.13	A	C	0.0006	47.3051
ebi-a-GCST90001698	rs78922116	1.02e-16	11	25534610	3408	263.6	31.58	T	C	0.0029	69.6733
ebi-a-GCST90001698	rs79027575	2.06e-17	2	146371302	3408	331.8	38.87	C	T	0.0022	72.8658
ebi-a-GCST90001698	rs79038988	8.25e-06	2	210192689	3408	221.7	49.64	C	T	0.0012	19.9466
ebi-a-GCST90001698	rs79183860	1.13e-07	1	21708196	3408	713.2	134.1	A	G	0.0001	28.2856
ebi-a-GCST90001698	rs79194156	1.58e-06	5	145551085	3408	78.03	16.23	A	G	0.0134	23.1146
ebi-a-GCST90001698	rs79218577	3.17e-31	8	143859934	3408	828.9	70.61	C	G	0.0007	137.807
ebi-a-GCST90001698	rs79330384	2.85e-07	22	44472281	3408	197.3	38.35	A	G	0.0021	26.4681
ebi-a-GCST90001698	rs79391745	6.49e-08	2	83381537	3408	62.04	11.45	A	T	0.0246	29.3584
ebi-a-GCST90001698	rs79395509	1.79e-57	4	176348299	3408	1584	97.29	T	C	0.0006	265.078
ebi-a-GCST90001698	rs79418578	1.8e-24	3	141886501	3408	961.3	93.43	A	C	0.0003	105.863
ebi-a-GCST90001698	rs79518488	1.53e-15	6	28389143	3408	857.2	107	C	T	0.0003	64.1796
ebi-a-GCST90001698	rs79548047	8.71e-09	16	11614838	3408	163.6	28.37	C	T	0.0053	33.2543
ebi-a-GCST90001698	rs79580432	2.55e-06	8	4778180	3408	112.8	23.94	C	G	0.0053	22.2009
ebi-a-GCST90001698	rs79594290	5.3e-06	6	32066320	3408	80.73	17.7	T	C	0.0107	20.8029
ebi-a-GCST90001698	rs79647440	1.02e-07	7	142438302	3427	-4.107	0.7699	T	C	0.0004	28.4565
ebi-a-GCST90001698	rs79655468	6.13e-06	21	42790901	3408	37.95	8.38	T	G	0.049	20.5086
ebi-a-GCST90001698	rs79681496	1.64e-06	6	46004728	3408	116.4	24.23	G	A	0.0054	23.0781
ebi-a-GCST90001698	rs79725470	3.23e-39	5	94705605	3408	1117	84.15	C	T	0.0004	176.197
ebi-a-GCST90001698	rs79727415	1.62e-07	9	121837015	3408	116.1	22.12	A	C	0.0059	27.5483
ebi-a-GCST90001698	rs79741386	8.6e-12	11	109660227	3408	141.4	20.64	A	G	0.0073	46.9331
ebi-a-GCST90001698	rs79757812	5.33e-09	17	65896989	3408	99.34	16.98	A	G	0.0116	34.2273
ebi-a-GCST90001698	rs79851411	6.61e-42	8	13716390	3408	1826	132.8	A	G	0.0001	189.062
ebi-a-GCST90001698	rs7985427	1.31e-06	13	47807626	3408	-92.72	19.13	C	T	0.9906	23.4918
ebi-a-GCST90001698	rs79888370	4.66e-08	4	180201786	3408	47.59	8.691	T	G	0.0433	29.9842
ebi-a-GCST90001698	rs80018878	2.02e-19	7	46985321	3408	774.8	85.45	T	C	0.0004	82.2158
ebi-a-GCST90001698	rs8002354	1.3e-06	13	109769788	3408	272.7	56.24	G	A	0.0013	23.5115
ebi-a-GCST90001698	rs80063983	4.94e-06	18	75193391	3408	35.6	7.782	A	G	0.0568	20.9275
ebi-a-GCST90001698	rs80128954	2.78e-11	13	76775102	3408	297.2	44.49	T	C	0.0015	44.6244
ebi-a-GCST90001698	rs80133207	6.53e-17	13	113264513	3408	391.9	46.66	C	G	0.0015	70.5442
ebi-a-GCST90001698	rs80305889	8.89e-11	7	34681601	3408	404.7	62.22	G	T	0.0007	42.3064
ebi-a-GCST90001698	rs80331554	1.64e-06	15	59013643	3408	862.8	179.7	G	A	0.0001	23.0528
ebi-a-GCST90001698	rs80331575	4.71e-10	4	109566866	3408	168.6	26.99	T	C	0.0043	39.022
ebi-a-GCST90001698	rs80334718	6.43e-15	14	33998519	3408	391.1	49.95	G	A	0.0012	61.3062
ebi-a-GCST90001698	rs8177454	1.34e-09	5	150408639	3408	268.3	44.14	C	G	0.0015	36.9468
ebi-a-GCST90001698	rs8178689	2.29e-12	8	42060072	3408	301.1	42.76	G	A	0.0018	49.5845
ebi-a-GCST90001698	rs9386578	4.97e-06	6	107128051	3408	31.02	6.783	A	G	0.0748	20.9141
ebi-a-GCST90001698	rs9471016	2e-09	6	39196392	3408	85.79	14.27	T	C	0.0161	36.1431
ebi-a-GCST90001698	rs9479093	3.18e-09	6	151992984	3408	193.7	32.62	G	A	0.0031	35.2607
ebi-a-GCST90001698	rs9584374	4.09e-07	13	97185631	3408	79.02	15.57	C	T	0.0129	25.7571
ebi-a-GCST90001700	rs10274897	1.7e-06	7	45344881	3425	19.66	4.1	G	T	0.0003	22.9932
ebi-a-GCST90001700	rs10492710	3.02e-06	13	98908125	3425	5.636	1.205	A	G	0.0036	21.876
ebi-a-GCST90001700	rs10505739	1.12e-35	12	10043518	3408	985.5	78.14	C	A	0.0004	159.062
ebi-a-GCST90001700	rs10769706	9.66e-06	11	6693054	3425	-0.9132	0.2061	A	T	0.8366	19.6325
ebi-a-GCST90001700	rs10824158	2.65e-23	10	53915868	3408	407.5	40.68	T	G	0.0019	100.344
ebi-a-GCST90001700	rs1106305	3.28e-12	11	12065087	3408	95.49	13.66	T	C	0.0173	48.8669
ebi-a-GCST90001700	rs111065494	9.81e-07	7	48369369	3425	4.133	0.8427	T	A	0.0079	24.0539
ebi-a-GCST90001700	rs111747460	4.81e-10	3	74016318	3425	26.82	4.296	A	G	0.0003	38.9753
ebi-a-GCST90001700	rs111972324	7e-06	9	38278118	3425	9.939	2.208	A	C	0.0012	20.2622
ebi-a-GCST90001700	rs11200733	1.21e-06	10	85685084	3425	5.664	1.165	A	G	0.0039	23.6371
ebi-a-GCST90001700	rs11202534	4.58e-09	10	89500755	3408	387.4	65.92	T	G	0.001	34.537
ebi-a-GCST90001700	rs112048022	6.58e-06	17	20694000	3425	9.197	2.038	G	T	0.0012	20.365
ebi-a-GCST90001700	rs112254351	2.6e-07	5	169422728	3425	19.55	3.788	A	G	0.0004	26.6363
ebi-a-GCST90001700	rs113007178	3.67e-12	13	40914557	3408	289.8	41.55	A	T	0.0018	48.6468
ebi-a-GCST90001700	rs113598754	4.39e-06	18	9944924	3425	11.3	2.457	G	A	0.0009	21.1518
ebi-a-GCST90001700	rs114021246	2.53e-22	1	46898789	3408	585.1	59.78	C	G	0.0007	95.7962
ebi-a-GCST90001700	rs114219959	8.91e-06	3	106957827	3425	14.57	3.276	T	G	0.0004	19.7802
ebi-a-GCST90001700	rs114230155	1.01e-17	1	102796337	3408	324.4	37.63	A	G	0.0023	74.3179
ebi-a-GCST90001700	rs114430346	2.42e-06	4	102760648	3425	20.36	4.31	A	G	0.0003	22.3152
ebi-a-GCST90001700	rs114559319	4.27e-17	4	85213802	3408	720.8	85.31	A	T	0.0004	71.3887
ebi-a-GCST90001700	rs114581990	1.51e-08	2	235962017	3425	8.874	1.564	G	A	0.0022	32.1933
ebi-a-GCST90001700	rs114619811	2.52e-06	4	71875684	3408	240.1	50.93	G	A	0.0006	22.2248
ebi-a-GCST90001700	rs114672498	3.56e-06	1	4591565	3403	1.191	0.2564	G	C	0.0021	21.5768
ebi-a-GCST90001700	rs114685875	9.84e-16	4	138349095	3408	662.4	82.11	A	G	0.0004	65.0801
ebi-a-GCST90001700	rs114827401	5.39e-07	3	31287377	3425	10.71	2.132	T	A	0.0012	25.2351
ebi-a-GCST90001700	rs115715247	1.28e-06	5	68399621	3425	27.58	5.685	T	C	0.0001	23.5357
ebi-a-GCST90001700	rs11576563	2.61e-29	1	6118693	3408	794.2	70	T	C	0.0006	128.725
ebi-a-GCST90001700	rs11580627	2.33e-07	1	207801545	3425	15.69	3.028	C	T	0.0007	26.8494
ebi-a-GCST90001700	rs115879183	5.1e-10	3	194347376	3408	281.9	45.23	G	A	0.0009	38.8452
ebi-a-GCST90001700	rs115943331	9.17e-06	2	240239970	3425	39.6	8.915	A	G	0.0001	19.7309
ebi-a-GCST90001700	rs116399750	1.04e-32	4	176754667	3408	889.9	73.93	A	G	0.0006	144.891
ebi-a-GCST90001700	rs116581718	4.14e-11	5	29413612	3408	384.3	58.05	C	T	0.0006	43.8265
ebi-a-GCST90001700	rs116915023	2.5e-09	18	62442252	3425	10.65	1.782	T	C	0.0016	35.7177
ebi-a-GCST90001700	rs116916598	6.48e-25	11	121746998	3408	834.4	80.31	G	A	0.0006	107.947
ebi-a-GCST90001700	rs116979366	1.04e-06	7	31134950	3425	5.888	1.203	A	T	0.0041	23.9555
ebi-a-GCST90001700	rs117038196	7.38e-06	15	60603443	3425	11.96	2.665	A	G	0.0007	20.1404
ebi-a-GCST90001700	rs117173207	2.1e-08	11	24544063	3425	18.77	3.342	A	G	0.0004	31.5439
ebi-a-GCST90001700	rs117284243	5.77e-06	11	122918979	3395	3.818	0.8406	T	A	0.0001	20.6297
ebi-a-GCST90001700	rs117296998	2.1e-06	7	33902745	3425	10.5	2.211	T	C	0.001	22.5528
ebi-a-GCST90001700	rs117469911	2.63e-06	7	79791344	3437	-0.9208	0.1957	A	C	0.0036	22.1385
ebi-a-GCST90001700	rs117478414	1.53e-08	8	56081028	3425	32.87	5.796	T	C	0.0001	32.162
ebi-a-GCST90001700	rs117692894	5.41e-09	7	39587008	3425	33.95	5.804	T	G	0.0001	34.2156
ebi-a-GCST90001700	rs117708929	9.43e-07	6	124879601	3425	3.153	0.6419	C	T	0.0134	24.1275
ebi-a-GCST90001700	rs117785622	3.63e-08	12	132283582	3408	232.5	42.11	T	G	0.001	30.4842
ebi-a-GCST90001700	rs117808048	3.85e-08	8	73079210	3408	206.4	37.47	A	G	0.0026	30.3425
ebi-a-GCST90001700	rs117867588	6.06e-09	8	15699657	3425	36.56	6.272	A	G	0.0001	33.9782
ebi-a-GCST90001700	rs118089863	1.25e-22	19	24477916	3408	516.5	52.39	T	C	0.0018	97.195
ebi-a-GCST90001700	rs118180479	6.75e-22	20	37027035	3408	534.9	55.24	C	T	0.001	93.7644
ebi-a-GCST90001700	rs12068756	1.86e-06	1	233943028	3425	2.264	0.4741	C	T	0.0263	22.8041
ebi-a-GCST90001700	rs12279408	4.7e-07	11	84269972	3408	259.3	51.36	T	C	0.0007	25.4891
ebi-a-GCST90001700	rs12450105	4.02e-06	17	54427514	3425	6.576	1.424	C	T	0.0031	21.3257
ebi-a-GCST90001700	rs12499962	2.5e-53	4	99029457	3408	1129	72.17	G	A	0.0006	244.723
ebi-a-GCST90001700	rs12501785	1.11e-45	4	180565400	3408	620.5	43.09	A	G	0.0013	207.363
ebi-a-GCST90001700	rs12596264	1.71e-06	16	1058881	3425	7.351	1.534	A	G	0.0025	22.9637
ebi-a-GCST90001700	rs132751	6.59e-16	22	36610967	3408	417.3	51.4	T	C	0.0012	65.9129
ebi-a-GCST90001700	rs137942933	5.06e-08	20	33104122	3408	304	55.65	T	G	0.0006	29.8412
ebi-a-GCST90001700	rs138327786	5.98e-46	6	1730982	3408	1285	88.96	A	G	0.0003	208.649
ebi-a-GCST90001700	rs138410422	1.17e-06	12	93329083	3425	28.99	5.954	A	G	0.0001	23.7071
ebi-a-GCST90001700	rs138547687	5.22e-06	14	29258015	3425	11.19	2.452	A	G	0.001	20.8266
ebi-a-GCST90001700	rs138697156	8.71e-06	17	29972138	3425	12.79	2.872	G	A	0.0006	19.8323
ebi-a-GCST90001700	rs138765259	1.33e-07	17	47337653	3425	15.44	2.921	G	T	0.0006	27.9403
ebi-a-GCST90001700	rs138766897	3.81e-07	18	7853372	3425	4.991	0.9808	T	A	0.0058	25.8949
ebi-a-GCST90001700	rs138901088	3.74e-06	9	2517641	3425	12.28	2.651	A	C	0.0009	21.4574
ebi-a-GCST90001700	rs138937927	1.34e-20	16	51095561	3408	842.4	89.95	T	C	0.0003	87.707
ebi-a-GCST90001700	rs139329941	3.37e-06	3	166969119	3425	11.48	2.466	T	C	0.0047	21.6719
ebi-a-GCST90001700	rs139898536	1.23e-08	12	109036912	3408	161.3	28.25	T	A	0.0043	32.6011
ebi-a-GCST90001700	rs140963286	4.68e-14	1	24640467	3408	760.9	100.5	T	C	0.0001	57.3222
ebi-a-GCST90001700	rs140976870	4.64e-06	5	120420356	3425	3.271	0.7129	T	C	0.0112	21.0525
ebi-a-GCST90001700	rs141044525	3.27e-07	16	1824187	3425	7.807	1.526	T	C	0.0026	26.1733
ebi-a-GCST90001700	rs141656769	7.73e-07	1	58381604	3425	14.34	2.896	T	G	0.0006	24.5189
ebi-a-GCST90001700	rs141850210	1.71e-07	14	54222912	3425	9.155	1.747	A	G	0.0018	27.4619
ebi-a-GCST90001700	rs142866937	7.28e-06	17	51002048	3425	4.265	0.9493	C	A	0.0067	20.1851
ebi-a-GCST90001700	rs142884906	5.34e-06	9	130626387	3425	13.5	2.962	A	G	0.0006	20.7729
ebi-a-GCST90001700	rs143129647	5.37e-06	10	125841271	3425	15.69	3.443	T	C	0.0007	20.7669
ebi-a-GCST90001700	rs143395500	9.64e-06	10	69536834	3427	-6.344	1.431	T	C	0.0001	19.6538
ebi-a-GCST90001700	rs143845801	2.39e-08	7	84434549	3408	271.2	48.48	C	G	0.0007	31.2935
ebi-a-GCST90001700	rs144104650	7.8e-16	17	5023557	3408	591.4	73.04	A	G	0.0006	65.5603
ebi-a-GCST90001700	rs144275943	4.65e-14	14	34065832	3408	730	96.39	G	T	0.0003	57.3564
ebi-a-GCST90001700	rs144613377	4.2e-18	5	81311763	3408	159.5	18.29	C	T	0.01	76.0491
ebi-a-GCST90001700	rs145410896	2.68e-16	19	34111992	3408	202.5	24.61	G	C	0.005	67.7059
ebi-a-GCST90001700	rs146171997	1.73e-06	5	52147101	3425	35.54	7.417	G	A	0.0001	22.9603
ebi-a-GCST90001700	rs146374482	6.83e-42	4	85578601	3408	1165	84.75	A	G	0.0004	188.961
ebi-a-GCST90001700	rs146627868	4.79e-06	2	81365670	3425	2.823	0.6163	A	G	0.0147	20.9815
ebi-a-GCST90001700	rs146650864	5.64e-16	19	22454852	3408	338.4	41.59	A	G	0.0021	66.2038
ebi-a-GCST90001700	rs146822590	1.66e-31	12	130060949	3408	642.9	54.5	T	A	0.0009	139.153
ebi-a-GCST90001700	rs147093663	9.65e-09	15	81422902	3425	42.63	7.413	T	G	0.0001	33.0706
ebi-a-GCST90001700	rs147107195	6.37e-20	12	48190275	3408	851.2	92.57	T	C	0.0003	84.5518
ebi-a-GCST90001700	rs147207602	8.99e-06	20	41693849	3425	25.5	5.734	A	G	0.0001	19.7772
ebi-a-GCST90001700	rs147572731	7.54e-32	19	49416171	3408	826.8	69.68	T	C	0.0007	140.794
ebi-a-GCST90001700	rs147600774	9.66e-06	1	115926543	3668	0.3864	0.08721	T	A	0.0196	19.631
ebi-a-GCST90001700	rs147841321	5.13e-06	4	130934266	3425	17.82	3.901	T	C	0.0019	20.8672
ebi-a-GCST90001700	rs147968748	2.32e-16	10	54704473	3408	183.9	22.31	G	A	0.0057	67.9461
ebi-a-GCST90001700	rs148291161	3.1e-06	5	168556910	3408	299.7	64.16	G	A	0.0012	21.8195
ebi-a-GCST90001700	rs148658406	7.82e-14	3	153311399	3408	751.4	100.1	T	C	0.0001	56.3474
ebi-a-GCST90001700	rs148947489	1.2e-12	2	10326418	3408	257.4	36.09	T	C	0.0022	50.8678
ebi-a-GCST90001700	rs149021870	1.49e-06	4	135635954	3425	3.698	0.7669	G	A	0.0096	23.2518
ebi-a-GCST90001700	rs149050426	6.82e-26	1	160679804	3408	648.7	61.14	C	G	0.0013	112.574
ebi-a-GCST90001700	rs149208831	3.23e-52	6	10017676	3408	1445	93.44	C	A	0.0003	239.15
ebi-a-GCST90001700	rs149394991	4.4e-07	7	30944767	3425	15.07	2.977	A	C	0.0006	25.6253
ebi-a-GCST90001700	rs149908314	1.31e-19	15	54344919	3408	416.3	45.67	T	C	0.0016	83.0904
ebi-a-GCST90001700	rs150156077	9.19e-07	18	4348487	3408	103.6	21.07	G	A	0.0069	24.1763
ebi-a-GCST90001700	rs150400236	4.15e-13	7	136855654	3408	299.6	41.15	T	C	0.0018	53.0083
ebi-a-GCST90001700	rs150885241	4.46e-06	17	49002799	3425	42.58	9.265	A	G	0.0003	21.1213
ebi-a-GCST90001700	rs151244510	4.19e-06	6	74134014	3425	10.23	2.22	A	G	0.0013	21.2347
ebi-a-GCST90001700	rs16864501	5.25e-14	3	152385976	3408	760.5	100.6	A	G	0.0001	57.1482
ebi-a-GCST90001700	rs17524895	3.3e-06	8	11660136	3425	4.477	0.9611	T	C	0.006	21.6989
ebi-a-GCST90001700	rs17642570	4.15e-16	5	148699825	3408	150.2	18.37	C	T	0.0091	66.8531
ebi-a-GCST90001700	rs17791728	1e-30	20	17556587	3408	751.8	64.6	C	T	0.0006	135.438
ebi-a-GCST90001700	rs17878699	8.14e-10	3	3132754	3408	235.6	38.25	A	G	0.0028	37.9392
ebi-a-GCST90001700	rs180697858	3.51e-06	17	1649801	3425	9.438	2.031	G	A	0.0015	21.5943
ebi-a-GCST90001700	rs180927720	1.03e-07	5	11287269	3408	320.1	60.03	G	A	0.0009	28.4338
ebi-a-GCST90001700	rs180972485	8.85e-22	20	24457030	3408	489.9	50.73	A	G	0.001	93.2578
ebi-a-GCST90001700	rs184040186	1.05e-06	18	1699838	3425	10.18	2.081	A	T	0.0012	23.9305
ebi-a-GCST90001700	rs185587352	8e-06	3	117384981	3395	1.982	0.4431	A	G	0.0006	20.008
ebi-a-GCST90001700	rs185754925	4.15e-16	7	62917010	3408	300.6	36.78	G	A	0.0025	66.7966
ebi-a-GCST90001700	rs186251573	1.7e-27	7	13558580	3408	750.9	68.52	C	A	0.0007	120.096
ebi-a-GCST90001700	rs1879612	4.75e-06	15	99398708	3427	0.08333	0.01818	C	T	0.4765	21.0095
ebi-a-GCST90001700	rs188074116	1.7e-27	12	19311236	3408	1200	109.5	A	G	0.0001	120.098
ebi-a-GCST90001700	rs188087675	1.13e-11	15	29114742	3408	246	36.11	A	G	0.0032	46.4104
ebi-a-GCST90001700	rs189412340	6.58e-35	5	75564943	3408	988.1	79.27	T	C	0.0004	155.376
ebi-a-GCST90001700	rs189796120	1.42e-11	11	109281106	3408	122.6	18.08	T	C	0.01	45.9816
ebi-a-GCST90001700	rs190658660	6.03e-06	13	93311613	3425	6.819	1.504	A	T	0.0022	20.5563
ebi-a-GCST90001700	rs190665193	1.3e-06	2	106438361	3427	-3.149	0.6495	G	A	0.0003	23.5064
ebi-a-GCST90001700	rs190764862	9.65e-06	7	41114935	3425	19.5	4.4	T	C	0.0004	19.641
ebi-a-GCST90001700	rs191607214	2.16e-21	4	123414413	3408	580.3	60.69	A	C	0.0007	91.4262
ebi-a-GCST90001700	rs193135177	4.08e-07	4	177338168	3425	14.59	2.874	A	G	0.0007	25.7713
ebi-a-GCST90001700	rs200198801	7.07e-13	19	46387941	3408	319.6	44.35	A	G	0.0016	51.931
ebi-a-GCST90001700	rs202047604	8.58e-07	1	223109887	3425	15.6	3.164	C	A	0.0007	24.3095
ebi-a-GCST90001700	rs2152857	5.77e-07	1	81185936	3425	4.942	0.9868	G	A	0.0063	25.0811
ebi-a-GCST90001700	rs2192500	7.66e-06	2	59373057	3425	5.306	1.184	G	A	0.0038	20.0831
ebi-a-GCST90001700	rs34039708	4.89e-19	8	12500832	3408	395.7	44.12	A	C	0.0019	80.438
ebi-a-GCST90001700	rs34947488	2.8e-06	7	125751	3425	1.023	0.2179	C	G	0.1425	22.0413
ebi-a-GCST90001700	rs35068665	5.87e-21	14	101798387	3425	53.41	5.65	G	T	0.0001	89.361
ebi-a-GCST90001700	rs35772393	2.34e-09	16	47727514	3425	38.7	6.463	T	C	NA	35.8553
ebi-a-GCST90001700	rs374964617	4.89e-12	9	504491	3408	196.4	28.32	C	A	0.0038	48.0946
ebi-a-GCST90001700	rs375356899	1.93e-07	6	165166578	3425	9.772	1.873	G	A	0.0092	27.2202
ebi-a-GCST90001700	rs41276984	1.77e-06	20	37580670	3652	1.76	0.3677	G	C	0.0011	22.9107
ebi-a-GCST90001700	rs449647	2.44e-06	19	45408564	3425	0.8492	0.1799	T	A	0.2236	22.2822
ebi-a-GCST90001700	rs4670265	3.07e-07	2	38932777	3425	0.773	0.1507	G	T	0.5263	26.3107
ebi-a-GCST90001700	rs4796089	8.97e-06	17	33814758	3427	0.1638	0.03683	C	T	0.1344	19.7799
ebi-a-GCST90001700	rs4853078	1.02e-18	2	75148081	3408	353.7	39.81	G	T	0.0019	78.9379
ebi-a-GCST90001700	rs4919341	3.9e-07	10	101282501	3425	1.034	0.2034	T	A	0.1619	25.8428
ebi-a-GCST90001700	rs559632285	1.17e-09	9	45362596	3408	96.61	15.83	A	C	0.0156	37.2462
ebi-a-GCST90001700	rs59615051	6.91e-07	13	114557883	3425	3.355	0.6746	C	T	0.0121	24.7339
ebi-a-GCST90001700	rs59745713	2.36e-12	19	34075835	3408	149.1	21.18	A	G	0.0069	49.5568
ebi-a-GCST90001700	rs61578886	3.34e-06	20	898372	3425	28.15	6.045	T	C	0.0001	21.6852
ebi-a-GCST90001700	rs61746209	3.39e-07	1	238644579	3425	1.998	0.391	C	G	0.0377	26.1118
ebi-a-GCST90001700	rs61759531	1.57e-06	11	130773279	3408	67.61	14.06	G	C	0.0161	23.1234
ebi-a-GCST90001700	rs62218442	4.65e-08	22	23072586	3425	15.67	2.862	A	T	0.0007	29.9777
ebi-a-GCST90001700	rs62321187	7.7e-06	4	120605817	3395	3.706	0.8273	T	C	0.0001	20.0671
ebi-a-GCST90001700	rs62491100	1.24e-06	7	112589900	3425	5.693	1.172	T	C	0.0039	23.5954
ebi-a-GCST90001700	rs6982554	7.66e-06	8	4172183	3425	3.632	0.8104	C	G	0.0089	20.086
ebi-a-GCST90001700	rs7044904	3.78e-06	9	16069316	3425	-14.67	3.168	G	A	0.9994	21.4432
ebi-a-GCST90001700	rs71528265	2.11e-06	7	67397567	3425	4.332	0.9119	C	G	0.0066	22.5674
ebi-a-GCST90001700	rs72719812	1.16e-07	8	136875749	3425	13.01	2.45	G	A	0.0009	28.1983
ebi-a-GCST90001700	rs72723467	3.44e-07	1	175366612	3425	27.24	5.333	A	G	0.0001	26.0898
ebi-a-GCST90001700	rs72758450	5.19e-09	15	69811049	3425	33.05	5.644	C	T	0.0001	34.2901
ebi-a-GCST90001700	rs72931475	3.69e-24	2	159316835	3408	1003	98.17	G	A	0.0003	104.386
ebi-a-GCST90001700	rs73105597	4.36e-06	3	73306180	3425	8.765	1.905	G	C	0.0018	21.1697
ebi-a-GCST90001700	rs73129374	2.6e-06	12	77297125	3425	5.971	1.268	A	G	0.0035	22.1746
ebi-a-GCST90001700	rs73173143	8.16e-06	3	177136644	3425	1.87	0.4185	C	T	0.0337	19.9661
ebi-a-GCST90001700	rs73218592	7.23e-06	3	109447837	3425	10.01	2.227	T	C	0.001	20.2036
ebi-a-GCST90001700	rs73400437	3.72e-06	6	24904561	3425	15.37	3.316	T	C	0.0006	21.4842
ebi-a-GCST90001700	rs73719023	5.05e-07	6	6986777	3425	6.923	1.375	C	G	0.0166	25.3503
ebi-a-GCST90001700	rs74157741	5.58e-17	10	121973769	3408	454.9	54.04	T	C	0.001	70.86
ebi-a-GCST90001700	rs74828441	3.55e-07	15	30132737	3425	10.36	2.03	C	A	0.0073	26.0452
ebi-a-GCST90001700	rs75146333	1.43e-07	5	65455207	3425	37.39	7.091	C	G	0.0001	27.8033
ebi-a-GCST90001700	rs75438005	6.41e-13	18	26017285	3408	939.1	130.1	A	G	0.0001	52.1038
ebi-a-GCST90001700	rs75600477	1.61e-22	20	40197928	3408	559.6	56.91	G	T	0.0009	96.6893
ebi-a-GCST90001700	rs75772839	1.06e-07	10	31530534	3425	14.87	2.792	T	C	0.0007	28.3655
ebi-a-GCST90001700	rs75993384	1.02e-06	4	55305871	3408	537	109.7	C	T	0.0001	23.9627
ebi-a-GCST90001700	rs76128446	9.1e-06	3	192001379	3425	0.9087	0.2045	G	A	0.1635	19.7449
ebi-a-GCST90001700	rs76337573	1.85e-07	12	79703102	3425	5.366	1.027	G	A	0.0054	27.2999
ebi-a-GCST90001700	rs76444609	5.34e-06	1	249084997	3395	3.806	0.8351	A	G	0.0001	20.7712
ebi-a-GCST90001700	rs76552842	7.32e-07	11	83433494	3395	4.001	0.8064	A	G	0.0001	24.6171
ebi-a-GCST90001700	rs76602542	7.59e-06	6	82300125	3425	9.611	2.144	T	C	0.0012	20.095
ebi-a-GCST90001700	rs76942041	8.28e-07	13	24658539	3425	6.779	1.373	A	G	0.0029	24.3776
ebi-a-GCST90001700	rs77113660	1.16e-20	12	83249816	3425	52.91	5.64	G	A	0.0001	88.007
ebi-a-GCST90001700	rs77465871	1.66e-19	7	47504039	3408	413.6	45.5	G	A	0.0015	82.6301
ebi-a-GCST90001700	rs77467380	4.56e-09	16	78662086	3425	34.38	5.85	T	C	0.0001	34.5382
ebi-a-GCST90001700	rs77676367	3.8e-06	1	27963297	3425	13.71	2.962	C	T	0.0007	21.4242
ebi-a-GCST90001700	rs77689186	3.32e-17	4	176614955	3408	326.1	38.46	A	C	0.0019	71.8924
ebi-a-GCST90001700	rs78069205	5.07e-09	10	9668124	3425	46.68	7.967	G	A	0.0001	34.3299
ebi-a-GCST90001700	rs78088167	8.99e-10	4	130098084	3425	19.81	3.224	G	A	0.0006	37.7554
ebi-a-GCST90001700	rs7823439	2.54e-06	8	16615390	3425	5.545	1.177	C	T	0.0039	22.1947
ebi-a-GCST90001700	rs78470553	2.61e-14	7	158334355	3408	132.5	17.32	A	G	0.0097	58.5243
ebi-a-GCST90001700	rs78750136	4.16e-06	14	26308944	3395	7.755	1.682	C	T	NA	21.2575
ebi-a-GCST90001700	rs78922116	1.02e-16	11	25534610	3408	263.6	31.58	T	C	0.0029	69.6733
ebi-a-GCST90001700	rs79027575	2.06e-17	2	146371302	3408	331.8	38.87	C	T	0.0022	72.8658
ebi-a-GCST90001700	rs79218577	3.17e-31	8	143859934	3408	828.9	70.61	C	G	0.0007	137.807
ebi-a-GCST90001700	rs79290306	4.22e-07	19	2363095	3425	6.88	1.357	A	G	0.0031	25.705
ebi-a-GCST90001700	rs79395509	1.79e-57	4	176348299	3408	1584	97.29	T	C	0.0006	265.078
ebi-a-GCST90001700	rs79518488	1.53e-15	6	28389143	3408	857.2	107	C	T	0.0003	64.1796
ebi-a-GCST90001700	rs79647440	1.02e-07	7	142438302	3427	-4.107	0.7699	T	C	0.0004	28.4565
ebi-a-GCST90001700	rs79725470	3.23e-39	5	94705605	3408	1117	84.15	C	T	0.0004	176.197
ebi-a-GCST90001700	rs79851411	6.61e-42	8	13716390	3408	1826	132.8	A	G	0.0001	189.062
ebi-a-GCST90001700	rs80181351	7.27e-06	5	1155401	3425	16.82	3.744	T	C	0.0023	20.1827
ebi-a-GCST90001700	rs80331554	1.64e-06	15	59013643	3408	862.8	179.7	G	A	0.0001	23.0528
ebi-a-GCST90001700	rs8040007	9.92e-06	15	101775026	3425	0.7129	0.1611	C	G	0.3301	19.5824
ebi-a-GCST90001700	rs8142081	3.68e-06	22	25196811	3425	1.373	0.2961	A	G	0.0683	21.5013
ebi-a-GCST90001700	rs9408992	7.29e-06	9	102347204	3425	5.704	1.27	G	C	0.0036	20.1721
ebi-a-GCST90001727	rs10754999	4.03e-06	2	184906937	1830	-0.181	0.03915	C	G	0.7503	21.3744
ebi-a-GCST90001727	rs113812519	6.38e-08	1	207276336	3656	0.4979	0.09189	G	A	0.0185	29.3594
ebi-a-GCST90001727	rs117004076	9.53e-06	14	97702226	3657	0.4523	0.102	G	A	0.0146	19.6631
ebi-a-GCST90001727	rs11926501	2.65e-06	3	9722257	1830	-0.3399	0.07215	T	C	0.059	22.1937
ebi-a-GCST90001727	rs12451409	1.09e-06	17	45544856	1830	-0.1632	0.03336	G	A	0.5544	23.9325
ebi-a-GCST90001727	rs142109788	1.99e-07	1	149815561	3656	-2.026	0.3889	G	A	0.001	27.1396
ebi-a-GCST90001727	rs1687384	9.85e-06	9	117088120	1830	-0.1573	0.03549	C	T	0.6148	19.6447
ebi-a-GCST90001727	rs16939238	4.13e-06	8	77030281	1830	0.3682	0.07973	T	G	0.0464	21.3267
ebi-a-GCST90001727	rs17637675	4.05e-06	16	79029574	1830	-0.1985	0.04294	G	A	0.1855	21.3696
ebi-a-GCST90001727	rs28721574	8.65e-06	6	29709714	1830	0.3142	0.07043	G	A	0.0689	19.902
ebi-a-GCST90001727	rs4022330	1.16e-06	19	54781843	1830	-0.1654	0.0339	T	C	0.5139	23.8052
ebi-a-GCST90001727	rs402710	6.92e-06	5	1320722	1830	0.1545	0.03427	T	C	0.3574	20.3249
ebi-a-GCST90001727	rs4074448	2.96e-06	15	63888495	1830	-0.1583	0.03377	A	G	0.538	21.9735
ebi-a-GCST90001727	rs6127744	7.94e-06	20	54986274	1830	0.209	0.04666	T	G	0.1536	20.0633
ebi-a-GCST90001727	rs72716013	8.92e-06	9	71165158	1830	0.1538	0.03452	G	A	0.3642	19.8505
ebi-a-GCST90001727	rs75320486	5.89e-06	1	206842241	1830	0.4722	0.1039	A	G	0.0262	20.6548
ebi-a-GCST90001727	rs75912463	3.61e-06	9	133354402	3656	-3.14	0.6767	C	T	0.0003	21.5311
ebi-a-GCST90001727	rs78895027	4.87e-06	6	112306917	3656	0.174	0.03801	C	T	0.1162	20.9557
ebi-a-GCST90001727	rs80090296	9.47e-06	18	42110459	1830	0.175	0.03939	T	C	0.2372	19.738
ebi-a-GCST90001759	rs10785682	7.28e-06	12	47837477	3657	-0.1134	0.02525	C	T	0.587	20.1699
ebi-a-GCST90001759	rs11051833	1.25e-06	12	32330242	3660	-0.359	0.07394	T	C	0.0286	23.5738
ebi-a-GCST90001759	rs111741355	3.67e-06	1	48095312	3657	-2.647	0.5709	A	G	0.0004	21.4975
ebi-a-GCST90001759	rs113371046	6.3e-06	1	17595034	3660	0.2296	0.05076	A	G	0.0638	20.4598
ebi-a-GCST90001759	rs114931155	4.74e-06	4	130319698	3657	-1.511	0.3296	T	C	0.0012	21.0162
ebi-a-GCST90001759	rs117400501	7.08e-06	7	75444519	3657	0.3759	0.08357	T	C	0.0221	20.2322
ebi-a-GCST90001759	rs12042193	2.05e-06	1	116031657	3657	-0.1223	0.02571	G	A	0.3687	22.6281
ebi-a-GCST90001759	rs143129208	5.65e-06	11	99391820	3660	1.055	0.232	G	A	0.0025	20.679
ebi-a-GCST90001759	rs149360160	2.28e-06	2	229499798	3657	-2.452	0.5179	T	C	0.0005	22.4155
ebi-a-GCST90001759	rs1941018	4.63e-13	11	60268994	3660	-0.1808	0.02489	G	A	0.6079	52.7651
ebi-a-GCST90001759	rs233495	2.71e-06	6	14806317	3660	-0.1168	0.02485	T	C	0.5585	22.0919
ebi-a-GCST90001759	rs30003	3.22e-11	19	49846398	3645	-0.1948	0.02926	C	T	0.2303	44.323
ebi-a-GCST90001759	rs36056466	9.53e-06	17	45083383	3657	-0.1167	0.02632	G	A	0.3425	19.6594
ebi-a-GCST90001759	rs388354	7.5e-07	7	40190449	3660	-0.1212	0.02446	C	A	0.5205	24.5523
ebi-a-GCST90001759	rs3933208	2.97e-06	5	161458204	3660	0.1183	0.02527	A	T	0.4126	21.9159
ebi-a-GCST90001759	rs55643835	2.67e-07	6	33947909	3657	-0.2783	0.05397	T	C	0.0567	26.5902
ebi-a-GCST90001759	rs61731791	1.2e-07	19	50940778	3657	0.2236	0.04215	T	C	0.0972	28.1416
ebi-a-GCST90001759	rs6496328	2.06e-06	15	86988686	3660	-0.3019	0.0635	T	C	0.0387	22.6037
ebi-a-GCST90001759	rs6910382	2.53e-12	6	15914349	3657	0.2234	0.0318	G	C	0.8198	49.3528
ebi-a-GCST90001759	rs72836542	8.01e-07	6	14091682	3660	0.1332	0.02695	T	C	0.3163	24.4282
ebi-a-GCST90001759	rs73245560	9.7e-06	4	43987474	3660	0.4108	0.09274	C	T	0.0182	19.6213
ebi-a-GCST90001759	rs7404890	8.42e-08	16	11007193	3657	0.1749	0.03258	A	G	0.8208	28.8189
ebi-a-GCST90001759	rs8025257	3.51e-06	15	89600226	3660	-0.1367	0.02943	C	T	0.2286	21.5753
ebi-a-GCST90001759	rs9270560	1.31e-08	6	32560741	3657	-0.1682	0.02952	C	T	0.5889	32.4653
ebi-a-GCST90001762	rs11051833	1.25e-06	12	32330242	3660	-0.359	0.07394	T	C	0.0286	23.5738
ebi-a-GCST90001762	rs11059642	2.74e-06	12	128795644	3657	0.1427	0.03038	A	G	0.201	22.0634
ebi-a-GCST90001762	rs113371046	6.3e-06	1	17595034	3660	0.2296	0.05076	A	G	0.0638	20.4598
ebi-a-GCST90001762	rs12212931	3.02e-11	6	15913304	3660	0.2121	0.03182	G	T	0.8197	44.4305
ebi-a-GCST90001762	rs149360160	2.28e-06	2	229499798	3657	-2.452	0.5179	T	C	0.0005	22.4155
ebi-a-GCST90001762	rs233495	2.71e-06	6	14806317	3660	-0.1168	0.02485	T	C	0.5585	22.0919
ebi-a-GCST90001762	rs30003	3.22e-11	19	49846398	3645	-0.1948	0.02926	C	T	0.2303	44.323
ebi-a-GCST90001762	rs388354	7.5e-07	7	40190449	3660	-0.1212	0.02446	C	A	0.5205	24.5523
ebi-a-GCST90001762	rs3933208	2.97e-06	5	161458204	3660	0.1183	0.02527	A	T	0.4126	21.9159
ebi-a-GCST90001762	rs4939384	2.29e-16	11	60273642	3657	-0.2046	0.02482	G	A	0.6088	67.9529
ebi-a-GCST90001762	rs55643835	2.67e-07	6	33947909	3657	-0.2783	0.05397	T	C	0.0567	26.5902
ebi-a-GCST90001762	rs6496328	2.06e-06	15	86988686	3660	-0.3019	0.0635	T	C	0.0387	22.6037
ebi-a-GCST90001762	rs72836542	8.01e-07	6	14091682	3660	0.1332	0.02695	T	C	0.3163	24.4282
ebi-a-GCST90001762	rs73086355	7.32e-06	20	11850850	3657	-0.2701	0.06014	A	C	0.0432	20.1708
ebi-a-GCST90001762	rs73245560	9.7e-06	4	43987474	3660	0.4108	0.09274	C	T	0.0182	19.6213
ebi-a-GCST90001762	rs7404890	8.42e-08	16	11007193	3657	0.1749	0.03258	A	G	0.8208	28.8189
ebi-a-GCST90001762	rs77612075	1.29e-06	5	162820460	3660	0.3491	0.07197	T	C	0.0292	23.5286
ebi-a-GCST90001762	rs79003098	4.61e-06	2	81965038	3660	-0.1544	0.03365	A	T	0.1589	21.0535
ebi-a-GCST90001762	rs80155794	4.52e-06	5	178957291	3660	-0.3406	0.07416	A	G	0.0266	21.0936
ebi-a-GCST90001762	rs8025257	3.51e-06	15	89600226	3660	-0.1367	0.02943	C	T	0.2286	21.5753
ebi-a-GCST90001762	rs9270560	1.31e-08	6	32560741	3657	-0.1682	0.02952	C	T	0.5889	32.4653
ebi-a-GCST90001774	rs10245878	7.13e-06	7	78032692	3656	-0.1437	0.03196	G	A	0.1778	20.2162
ebi-a-GCST90001774	rs10491456	3.58e-06	5	79152076	3656	0.1886	0.04063	A	G	0.1011	21.5471
ebi-a-GCST90001774	rs115246881	9.92e-06	2	155206362	3656	0.2677	0.06049	A	C	0.0432	19.5853
ebi-a-GCST90001774	rs116100555	7.42e-06	2	7324854	3656	0.1487	0.03313	A	G	0.1674	20.1455
ebi-a-GCST90001774	rs117417471	9.85e-06	10	56973794	3653	-0.2681	0.06057	G	A	0.0438	19.592
ebi-a-GCST90001774	rs117772689	4.56e-06	20	40633066	3655	-0.3796	0.08267	G	T	0.0222	21.0842
ebi-a-GCST90001774	rs12206866	1.32e-16	6	107159822	3656	-0.4459	0.05365	T	C	0.0559	69.0773
ebi-a-GCST90001774	rs140315354	2.32e-06	1	161617673	3656	0.1704	0.03602	A	G	0.1355	22.3796
ebi-a-GCST90001774	rs148635335	5.95e-06	18	21787537	3656	-1.596	0.3518	G	A	0.0011	20.5814
ebi-a-GCST90001774	rs16944983	4e-06	15	62700919	3656	-0.6478	0.1403	G	T	0.0077	21.319
ebi-a-GCST90001774	rs17709988	3.15e-06	9	14420767	3656	0.1687	0.03614	C	G	0.1369	21.7898
ebi-a-GCST90001774	rs17778282	1.14e-06	4	2947538	3656	0.5834	0.1197	T	G	0.0107	23.7544
ebi-a-GCST90001774	rs192325628	7.7e-07	11	121622513	3655	0.4876	0.09848	T	C	0.0164	24.515
ebi-a-GCST90001774	rs35378339	1.94e-06	1	32639057	3656	0.1293	0.02712	C	G	0.2779	22.731
ebi-a-GCST90001774	rs55846017	5.18e-07	6	106902438	3656	-0.1943	0.03864	A	G	0.1175	25.2855
ebi-a-GCST90001774	rs73018738	8.27e-06	4	189769692	3656	-0.1976	0.04427	C	T	0.0821	19.923
ebi-a-GCST90001774	rs74749898	9.5e-06	11	128808891	3656	-1.066	0.2404	A	G	0.0025	19.6628
ebi-a-GCST90001774	rs76224749	8.05e-06	1	238632927	3656	-0.2563	0.05733	T	C	0.0458	19.9863
ebi-a-GCST90001774	rs783418	4.36e-06	6	106962679	3638	-0.1534	0.03335	C	G	0.834	21.1572
ebi-a-GCST90001774	rs9390863	6.86e-06	6	96559132	3653	0.2234	0.04959	A	C	0.0653	20.2945
ebi-a-GCST90001836	rs10420273	2.97e-06	19	15177126	1465	-0.4197	0.08946	C	A	0.9539	22.01
ebi-a-GCST90001836	rs11167675	9.17e-06	5	153735817	1465	0.2805	0.06302	A	G	0.099	19.8111
ebi-a-GCST90001836	rs11632595	8.87e-06	15	24995686	1465	0.2003	0.04492	T	G	0.2096	19.883
ebi-a-GCST90001836	rs116864786	2.65e-06	18	39475934	1465	0.5904	0.1252	C	T	0.0235	22.2374
ebi-a-GCST90001836	rs12102694	1.56e-06	16	76417625	1465	0.1786	0.03702	G	A	0.4925	23.275
ebi-a-GCST90001836	rs12146661	1.12e-06	11	132240457	1465	0.2623	0.05364	A	G	0.1519	23.9122
ebi-a-GCST90001836	rs12200259	7.09e-07	6	12516242	1465	0.2541	0.05102	G	T	0.1638	24.8044
ebi-a-GCST90001836	rs12587697	9.44e-07	14	20470737	1465	0.2354	0.04781	A	G	0.1853	24.2424
ebi-a-GCST90001836	rs13006137	8.22e-06	2	154986727	1465	0.4724	0.1055	G	A	0.0328	20.05
ebi-a-GCST90001836	rs139348851	1.72e-06	3	50280843	1465	0.4539	0.09449	G	A	0.0413	23.0754
ebi-a-GCST90001836	rs145836694	3.72e-06	6	106222810	1465	-0.5523	0.1189	C	T	0.0242	21.5768
ebi-a-GCST90001836	rs149073662	4.49e-06	1	9801707	1465	0.3103	0.06739	A	G	0.0819	21.2018
ebi-a-GCST90001836	rs2160808	2.07e-06	18	28147641	1465	-0.2016	0.04231	G	C	0.7478	22.7036
ebi-a-GCST90001836	rs306580	1.64e-06	5	94060445	1465	-0.1823	0.03787	G	A	0.4512	23.173
ebi-a-GCST90001836	rs4361470	2.02e-06	5	55418144	1465	-0.4292	0.08996	C	G	0.0451	22.7625
ebi-a-GCST90001836	rs4801859	1.28e-06	19	39221947	1465	0.1998	0.04109	T	A	0.2928	23.6439
ebi-a-GCST90001836	rs60449345	7.42e-06	5	162617092	1465	1.146	0.2549	A	G	0.0055	20.2129
ebi-a-GCST90001836	rs62206422	3.72e-06	20	36239708	1465	0.1858	0.04	C	G	0.3601	21.576
ebi-a-GCST90001836	rs72696815	6.05e-06	14	95115530	1465	0.2682	0.05906	T	C	0.1143	20.622
ebi-a-GCST90001836	rs73195476	4.54e-06	21	33469682	1465	-2.045	0.4442	A	C	0.0017	21.1948
ebi-a-GCST90001836	rs77600362	5.44e-06	11	6574904	1465	0.4929	0.108	C	T	0.0311	20.8291
ebi-a-GCST90001836	rs77955327	2.71e-06	6	39069699	1465	-0.4469	0.09488	C	A	0.0392	22.1856
ebi-a-GCST90001836	rs78927876	6.33e-06	17	78878134	1465	0.5313	0.1172	T	C	0.0266	20.5506
ebi-a-GCST90001836	rs79450248	7.73e-06	9	19369066	1465	0.8678	0.1933	G	T	0.0092	20.1547
ebi-a-GCST90001836	rs8143049	8.66e-06	22	43455246	1465	0.2696	0.06039	T	C	0.1034	19.9301
ebi-a-GCST90001879	rs10888005	6.8e-06	1	17473323	1245	0.7224	0.1598	C	T	0.0165	20.4363
ebi-a-GCST90001879	rs11014115	2.85e-07	10	24786510	1245	-0.217	0.04205	A	G	0.3944	26.631
ebi-a-GCST90001879	rs11232580	8.6e-06	11	81008355	1245	-0.2119	0.04742	A	G	0.2378	19.9682
ebi-a-GCST90001879	rs11592466	5.27e-06	10	14316154	1245	-0.3208	0.07014	T	C	0.094	20.9188
ebi-a-GCST90001879	rs11659521	8.76e-06	18	5862557	1245	0.3514	0.07871	C	A	0.0719	19.9317
ebi-a-GCST90001879	rs117920606	5.81e-06	13	70336135	1245	-0.7418	0.1629	A	G	0.0161	20.7363
ebi-a-GCST90001879	rs12378405	4.37e-06	9	7820271	1245	-0.2229	0.04832	A	C	0.7703	21.2797
ebi-a-GCST90001879	rs12833432	6.99e-07	12	130668546	1245	-0.2759	0.05532	T	C	0.1526	24.8736
ebi-a-GCST90001879	rs1399834	5.91e-06	19	51797326	1245	0.1859	0.04086	G	A	0.5695	20.6996
ebi-a-GCST90001879	rs145042920	9.01e-06	2	88351748	1245	0.3467	0.07776	A	T	0.0739	19.879
ebi-a-GCST90001879	rs1541415	4.32e-06	7	147205421	1245	-0.1882	0.04078	C	T	0.5566	21.2983
ebi-a-GCST90001879	rs2158382	3.13e-06	7	19764946	1245	-0.2028	0.0433	T	G	0.655	21.9361
ebi-a-GCST90001879	rs2227313	2.74e-09	1	2487766	1245	0.2382	0.03976	C	T	0.5747	35.8914
ebi-a-GCST90001879	rs2382040	4.22e-06	9	9681323	1245	-0.2013	0.04357	A	T	0.3297	21.3458
ebi-a-GCST90001879	rs34500563	5.26e-06	6	10747254	1245	2.053	0.4488	A	G	0.002	20.9253
ebi-a-GCST90001879	rs4880998	7.96e-06	10	2506524	1245	0.1867	0.04163	C	T	0.3703	20.113
ebi-a-GCST90001879	rs56365633	6.38e-06	4	164927486	1245	-0.2204	0.04861	C	T	0.2361	20.5576
ebi-a-GCST90001879	rs7024801	5.76e-06	9	93360653	1245	-0.2769	0.06079	T	A	0.1313	20.7483
ebi-a-GCST90001879	rs7122006	5.83e-06	11	128827397	1245	-0.1846	0.04054	T	C	0.5984	20.7346
ebi-a-GCST90001879	rs759400	4.46e-06	2	10709816	1245	-0.2499	0.05421	T	C	0.8414	21.2507
ebi-a-GCST90001879	rs76025942	4.43e-07	9	96367900	1245	-0.3326	0.06552	A	G	0.1112	25.7689
ebi-a-GCST90001879	rs7735724	6.86e-07	5	53194393	1245	0.207	0.04148	C	T	0.5365	24.9037
ebi-a-GCST90001879	rs78318630	6.89e-06	6	36237023	1245	0.2491	0.05515	A	G	0.1639	20.4012
ebi-a-GCST90001879	rs78703228	7.78e-06	7	133783811	1245	-0.8514	0.1896	T	C	0.012	20.1646
ebi-a-GCST90001879	rs7918482	8.09e-06	10	131682181	1245	1.004	0.2241	C	T	0.0084	20.0717
ebi-a-GCST90001879	rs9549072	9.71e-06	13	40707448	1245	0.1826	0.04111	G	A	0.4618	19.7291
ebi-a-GCST90001884	rs10919544	2.4e-20	1	161508763	3113	-0.2555	0.02745	C	T	0.5475	86.6357
ebi-a-GCST90001884	rs111579151	4.45e-14	11	111848073	3113	-0.5632	0.07427	T	C	0.0323	57.5041
ebi-a-GCST90001884	rs117533070	7.71e-09	11	112710664	3113	0.2856	0.04932	T	C	0.0816	33.5328
ebi-a-GCST90001884	rs117655461	3.24e-06	11	114307356	3113	-0.3041	0.06522	T	C	0.0434	21.7406
ebi-a-GCST90001884	rs117853201	6.47e-06	11	80035628	3042	0.6992	0.1547	A	G	0.0074	20.4278
ebi-a-GCST90001884	rs12644590	2.9e-06	4	16657392	3113	0.3926	0.08376	G	A	0.0265	21.9699
ebi-a-GCST90001884	rs12944882	1.22e-06	17	37983492	3113	-0.1336	0.02747	C	T	0.4639	23.6535
ebi-a-GCST90001884	rs139795227	7.85e-08	1	92842367	3629	0.3162	0.05876	C	A	0.0514	28.9574
ebi-a-GCST90001884	rs140904849	7.98e-06	1	32442768	3113	-0.8822	0.1972	T	C	0.0045	20.0134
ebi-a-GCST90001884	rs142394087	8.41e-06	14	66348437	3113	-0.6316	0.1416	T	C	0.0087	19.8956
ebi-a-GCST90001884	rs143549694	1.25e-06	4	161858005	3113	0.535	0.1102	G	A	0.0161	23.5692
ebi-a-GCST90001884	rs144290638	6.34e-06	4	31794715	3113	0.2802	0.06195	G	A	0.0538	20.4576
ebi-a-GCST90001884	rs146713480	9.86e-06	1	161121300	3113	-0.2823	0.06375	A	G	0.0466	19.6093
ebi-a-GCST90001884	rs148849191	1.11e-10	11	113153223	3113	-0.7822	0.1208	T	C	0.0124	41.9278
ebi-a-GCST90001884	rs151212014	3.97e-06	19	4195225	3113	0.6775	0.1466	G	A	0.0082	21.3575
ebi-a-GCST90001884	rs17504675	8.59e-10	11	110737507	3113	-0.4696	0.07632	A	G	0.0308	37.8599
ebi-a-GCST90001884	rs182003559	9.72e-09	11	110491411	3113	-0.9029	0.157	T	A	0.0072	33.0735
ebi-a-GCST90001884	rs189384754	4.39e-06	12	122677843	3113	1.271	0.2764	G	T	0.0026	21.1454
ebi-a-GCST90001884	rs61900380	6.67e-06	11	83760635	3113	0.5809	0.1288	T	C	0.0098	20.3409
ebi-a-GCST90001884	rs7023353	2.24e-06	9	110692719	3113	0.1483	0.0313	C	T	0.262	22.4488
ebi-a-GCST90001884	rs71607232	2.76e-06	4	60815666	3113	0.3965	0.08443	A	G	0.0279	22.0543
ebi-a-GCST90001884	rs73207892	6.89e-06	13	69429461	3113	-0.4933	0.1095	G	T	0.0148	20.2952
ebi-a-GCST90001884	rs75500437	4.6e-06	4	58092490	3113	-0.2915	0.0635	A	G	0.0504	21.0732
ebi-a-GCST90001884	rs75586628	9.99e-06	3	144642201	3113	-0.3286	0.07426	T	C	0.0368	19.5806
ebi-a-GCST90001884	rs77291736	6.93e-155	11	112749800	3113	-1.076	0.03832	T	C	0.1086	788.449
ebi-a-GCST90001884	rs7760353	5.77e-06	6	102207604	3395	0.2327	0.05124	A	T	0.0663	20.6241
ebi-a-GCST90001884	rs7947051	7.42e-07	11	129495547	3113	0.1847	0.03723	G	A	0.1505	24.612
ebi-a-GCST90001900	rs112900587	2.27e-06	2	195082880	2919	-0.245	0.05172	A	G	0.0831	22.4396
ebi-a-GCST90001900	rs138480662	4.06e-06	2	205918886	2919	-0.6131	0.1328	C	G	0.0106	21.3141
ebi-a-GCST90001900	rs62184016	5.77e-33	2	204623481	2920	-0.4171	0.03444	C	T	0.1986	146.674
ebi-a-GCST90001900	rs72923091	1.18e-06	2	203143683	2919	0.1434	0.02945	A	G	0.3282	23.7098
ebi-a-GCST90001900	rs7665484	4.36e-06	4	167499125	2919	0.1309	0.02845	T	C	0.3943	21.1697
ebi-a-GCST90001900	rs79223025	3.13e-06	3	147829547	2919	0.192	0.0411	G	A	0.1305	21.8232
ebi-a-GCST90001902	rs111860462	5.7e-07	14	82047636	2920	1.539	0.3071	T	C	0.0017	25.1141
ebi-a-GCST90001902	rs137875117	4.31e-06	16	25627987	2920	-0.8334	0.181	A	T	0.0057	21.2007
ebi-a-GCST90001902	rs143888465	6.28e-06	12	52010108	2920	-1.585	0.3504	T	C	0.0014	20.4612
ebi-a-GCST90001902	rs145947216	5.27e-06	2	38596674	2920	0.3313	0.07261	T	C	0.0377	20.8185
ebi-a-GCST90001902	rs468118	9.46e-07	3	55110241	2920	0.2311	0.04703	C	T	0.0844	24.1463
ebi-a-GCST90001902	rs4877468	9.81e-06	9	91258912	2920	0.1203	0.02716	T	C	0.3497	19.6188
ebi-a-GCST90001902	rs55930426	5.05e-06	2	46222978	2920	0.1465	0.03205	G	C	0.2122	20.8939
ebi-a-GCST90001902	rs62183989	3.31e-34	2	204609402	2920	-0.4161	0.03368	T	C	0.1983	152.634
ebi-a-GCST90001902	rs6840739	7.69e-07	4	55359146	2920	0.1364	0.02753	G	A	0.6692	24.548
ebi-a-GCST90001902	rs6942910	9.64e-06	7	38590558	2920	-0.1183	0.02669	T	C	0.4909	19.6459
ebi-a-GCST90001902	rs7143529	4.96e-06	14	92878020	2920	0.135	0.0295	G	A	0.7394	20.9423
ebi-a-GCST90001902	rs72639339	2.69e-06	8	37144660	2920	-0.2525	0.05369	A	G	0.0647	22.1175
ebi-a-GCST90001902	rs72764027	3.51e-06	15	96077835	2920	0.2054	0.04419	A	G	0.0998	21.6049
ebi-a-GCST90001902	rs72968907	7.69e-06	3	123701658	2920	-0.5558	0.124	A	G	0.0113	20.0906
ebi-a-GCST90001902	rs7304328	7.83e-06	12	100887301	2920	-0.3869	0.0864	C	T	0.0245	20.0526
ebi-a-GCST90001902	rs76308995	3.64e-07	5	125362860	2920	-0.5019	0.09843	A	C	0.0195	26.0004
ebi-a-GCST90001902	rs9288325	4.5e-06	2	202946868	2920	0.1215	0.02645	C	T	0.513	21.1009
ebi-a-GCST90002106	rs11251654	7.13e-06	10	3075772	2871	0.1804	0.0401	A	G	0.1392	20.2388
ebi-a-GCST90002106	rs116007826	3.14e-39	6	31569745	2872	0.8001	0.06015	G	A	0.0686	176.936
ebi-a-GCST90002106	rs11644019	1.1e-13	16	10863414	2872	-0.291	0.03898	T	C	0.1398	55.7317
ebi-a-GCST90002106	rs117673964	6.42e-06	8	60190262	2871	0.5167	0.1143	T	A	0.0171	20.4355
ebi-a-GCST90002106	rs12140470	2.13e-06	1	115683097	2871	-0.1759	0.03703	A	C	0.1637	22.5644
ebi-a-GCST90002106	rs13064098	1.66e-06	3	73320945	2871	-0.1564	0.03257	T	C	0.2367	23.0589
ebi-a-GCST90002106	rs140657974	1.67e-07	16	8010586	2871	0.7849	0.1496	A	G	0.0084	27.5274
ebi-a-GCST90002106	rs149978880	9.9e-06	5	66320166	2871	-0.4401	0.0994	T	C	0.0232	19.6033
ebi-a-GCST90002106	rs17794301	3.16e-06	16	6085213	2871	1.097	0.235	G	C	0.0033	21.791
ebi-a-GCST90002106	rs191565346	3.01e-06	13	90363666	2871	0.9225	0.1971	A	G	0.0044	21.9058
ebi-a-GCST90002106	rs34039593	6.25e-146	6	32570311	2872	1.217	0.0446	G	T	0.1173	744.58
ebi-a-GCST90002106	rs362522	3.42e-15	6	29545208	2871	0.3225	0.04073	T	C	0.1553	62.6947
ebi-a-GCST90002106	rs4085480	5.34e-06	8	62151870	2871	0.3553	0.07792	A	G	0.032	20.7918
ebi-a-GCST90002106	rs55971447	4.95e-09	1	161515326	3017	-0.1809	0.03084	T	C	0.231	34.4071
ebi-a-GCST90002106	rs66680090	7.64e-06	6	18520529	2871	-0.1532	0.03417	G	A	0.2067	20.1015
ebi-a-GCST90002106	rs7204799	4e-11	16	11004549	2872	0.5416	0.0817	G	C	0.9713	43.9454
ebi-a-GCST90002106	rs7748976	5.91e-06	6	33890451	3621	0.167	0.03681	A	G	0.1348	20.5827
ebi-a-GCST90002106	rs9267650	1.92e-11	6	31824912	2872	-0.2465	0.03657	T	A	0.2881	45.4343
ebi-a-GCST90002106	rs9296042	5.86e-11	6	32736005	3595	-0.1923	0.02928	T	C	0.5013	43.1337
ebi-a-GCST90001923	rs118179243	7.1e-06	11	134914590	2920	2.493	0.5542	C	T	0.0009	20.2354
ebi-a-GCST90001923	rs12230438	9.01e-06	12	55296757	2920	0.1547	0.03479	C	A	0.1974	19.773
ebi-a-GCST90001923	rs12513323	5.33e-06	4	185517125	2920	-0.2432	0.05334	A	G	0.0692	20.7884
ebi-a-GCST90001923	rs12634099	2.7e-06	3	112869208	2920	0.1548	0.03293	A	G	0.2255	22.0983
ebi-a-GCST90001923	rs140978083	3.06e-06	4	114960229	2920	0.352	0.07528	C	A	0.0354	21.8638
ebi-a-GCST90001923	rs143650607	3.7e-06	2	192303701	2920	0.3859	0.08324	A	C	0.0279	21.4924
ebi-a-GCST90001923	rs149514573	5.63e-06	13	84155288	2920	0.2994	0.06583	A	T	0.0466	20.685
ebi-a-GCST90001923	rs16899999	5.3e-09	5	35886731	2920	-0.2507	0.04281	G	C	0.1101	34.294
ebi-a-GCST90001923	rs17064297	7.66e-06	8	1777571	2920	0.1268	0.02828	G	A	0.3467	20.1039
ebi-a-GCST90001923	rs17739576	2.54e-06	6	73187327	2920	0.1447	0.0307	C	G	0.2842	22.2157
ebi-a-GCST90001923	rs3848363	3.06e-06	16	370484	2920	-0.1271	0.02718	C	T	0.4961	21.8672
ebi-a-GCST90001923	rs5999348	6.02e-06	22	34818466	2920	0.1392	0.0307	T	C	0.283	20.559
ebi-a-GCST90001923	rs6038366	4.51e-06	20	6111569	2920	-0.1298	0.02825	G	A	0.3579	21.1112
ebi-a-GCST90001923	rs62369573	6.89e-06	5	64518731	2920	1.198	0.2659	T	C	0.0027	20.2991
ebi-a-GCST90001923	rs6703836	1.64e-06	1	174068813	2920	0.1447	0.03013	A	T	0.3053	23.0642
ebi-a-GCST90001923	rs75904097	7.37e-06	1	33089735	2920	0.4371	0.09733	C	T	0.0202	20.1682
ebi-a-GCST90001923	rs8081659	5.84e-06	17	27213990	2920	0.1262	0.0278	T	C	0.594	20.6077
ebi-a-GCST90001936	rs115155204	2.5e-06	4	91991072	3435	0.419	0.08885	T	C	0.0215	22.2389
ebi-a-GCST90001936	rs115584720	9.69e-06	4	189537163	3435	-0.6209	0.1401	C	T	0.008	19.6412
ebi-a-GCST90001936	rs11598494	6.79e-13	10	6178941	3657	-0.1762	0.02445	C	T	0.5587	51.9343
ebi-a-GCST90001936	rs117223635	3.26e-06	9	90443364	3435	-0.3275	0.07027	T	C	0.0345	21.7211
ebi-a-GCST90001936	rs12244238	2.95e-07	10	6083239	3435	0.1324	0.02577	G	A	0.3854	26.3965
ebi-a-GCST90001936	rs141518333	1.28e-06	1	31011676	3435	1.769	0.3647	T	C	0.0012	23.528
ebi-a-GCST90001936	rs141933481	9.7e-06	7	98045067	3435	-1.52	0.343	C	A	0.0013	19.6381
ebi-a-GCST90001936	rs148961261	8.45e-06	20	51271541	3435	0.6979	0.1565	G	A	0.0063	19.8865
ebi-a-GCST90001936	rs1601402	2.88e-06	12	30968187	3435	-0.1202	0.02564	A	G	0.4555	21.9772
ebi-a-GCST90001936	rs17602422	9.6e-06	1	215125675	3435	-0.3439	0.07758	T	C	0.0272	19.6501
ebi-a-GCST90001936	rs4109437	4.42e-07	4	190769223	3437	-0.7478	0.1478	A	G	0.0083	25.5989
ebi-a-GCST90001936	rs4791980	7.25e-06	17	10259440	3435	-0.1119	0.0249	C	T	0.5243	20.1958
ebi-a-GCST90001936	rs6939307	2.91e-06	6	129838002	3435	-0.1245	0.02657	T	G	0.3426	21.9561
ebi-a-GCST90001936	rs73178594	6.83e-06	3	94912880	3435	0.142	0.03152	T	A	0.209	20.2957
ebi-a-GCST90001936	rs7324524	8.41e-06	13	30357303	3435	-0.1813	0.04064	A	G	0.1038	19.9016
ebi-a-GCST90001936	rs75991976	2.22e-06	18	70998473	3435	-0.2459	0.05188	T	C	0.0627	22.4656
ebi-a-GCST90001936	rs7601164	1.52e-06	2	14678648	3435	0.1204	0.02499	C	T	0.5138	23.2124
ebi-a-GCST90001936	rs80185999	2.01e-06	2	178647768	3435	-0.5247	0.1102	T	C	0.0134	22.6704
ebi-a-GCST90001936	rs80267112	5.69e-06	10	66599595	3435	-3.291	0.7242	A	C	0.0003	20.6509
ebi-a-GCST90001936	rs9422867	2.63e-06	10	126960279	3435	0.1767	0.03755	A	G	0.1198	22.1439
ebi-a-GCST90001936	rs9596433	9.08e-06	13	51639441	3435	-0.153	0.03442	T	C	0.1582	19.7588
ebi-a-GCST90001939	rs111871083	4.69e-06	1	27823957	3435	0.1574	0.03433	T	C	0.1638	21.0214
ebi-a-GCST90001939	rs112819427	3.47e-06	2	38588385	3435	-0.1837	0.03952	G	A	0.1175	21.6065
ebi-a-GCST90001939	rs113116201	2.3e-07	1	198830942	3440	0.6358	0.1227	C	T	0.0047	26.8505
ebi-a-GCST90001939	rs114746521	5.13e-06	6	33720059	3435	-0.4886	0.107	A	G	0.0135	20.8516
ebi-a-GCST90001939	rs11578578	9.39e-06	1	22917278	3435	-0.2045	0.04608	C	G	0.0801	19.6953
ebi-a-GCST90001939	rs117690070	6.57e-07	18	11450416	3435	0.516	0.1036	T	A	0.015	24.8073
ebi-a-GCST90001939	rs1332159	8.3e-07	9	25552600	3435	-0.127	0.02572	G	T	0.4418	24.3818
ebi-a-GCST90001939	rs145947216	5.27e-06	2	38596674	2920	0.3313	0.07261	T	C	0.0377	20.8185
ebi-a-GCST90001939	rs16843666	6.56e-06	2	159955595	3435	-0.1776	0.03934	T	C	0.1179	20.3806
ebi-a-GCST90001939	rs16903407	1.04e-06	5	2165975	3437	0.4769	0.09746	T	G	0.0156	23.9443
ebi-a-GCST90001939	rs6939307	2.91e-06	6	129838002	3435	-0.1245	0.02657	T	G	0.3426	21.9561
ebi-a-GCST90001939	rs73215328	1.22e-06	4	29722257	3435	-0.1551	0.0319	A	G	0.1886	23.6397
ebi-a-GCST90001939	rs76542581	3.06e-06	5	39250293	3435	-0.6408	0.1371	C	T	0.0086	21.8459
ebi-a-GCST90001939	rs77205061	5.27e-06	16	11133225	3435	0.2382	0.05222	G	A	0.061	20.807
ebi-a-GCST90001939	rs77993403	6.52e-06	1	154316996	3435	0.3243	0.07182	A	G	0.0323	20.3893
ebi-a-GCST90001939	rs78257733	8.35e-06	3	152588864	3435	-0.2486	0.0557	T	C	0.0566	19.9201
ebi-a-GCST90001939	rs7999263	9.74e-06	13	104070037	3435	0.1754	0.03959	T	C	0.1199	19.6285
ebi-a-GCST90001948	rs10869456	3.04e-06	9	77499330	1633	-0.2576	0.05498	G	A	0.8766	21.9524
ebi-a-GCST90001948	rs10953963	8.85e-06	7	122553227	1633	0.1622	0.03639	G	A	0.5655	19.8672
ebi-a-GCST90001948	rs113460642	8.85e-06	8	66569270	1633	0.319	0.07156	T	C	0.0726	19.872
ebi-a-GCST90001948	rs114090793	7.53e-06	10	132935005	1634	0.3564	0.07932	A	C	0.0572	20.1888
ebi-a-GCST90001948	rs11720960	7.57e-06	3	123957942	1633	-0.2594	0.05776	C	T	0.1154	20.1691
ebi-a-GCST90001948	rs12337816	5.55e-06	9	117125236	1634	0.2274	0.04989	C	T	0.1588	20.7756
ebi-a-GCST90001948	rs13004897	9.92e-07	2	143238505	1633	0.4164	0.08478	A	G	0.0472	24.1232
ebi-a-GCST90001948	rs138564050	1.25e-06	18	2873692	1633	-0.2668	0.05482	G	A	0.1209	23.6861
ebi-a-GCST90001948	rs139876813	1.35e-06	17	2689271	1634	-0.2732	0.05633	T	C	0.1092	23.5224
ebi-a-GCST90001948	rs17828251	8.95e-06	19	2553602	1634	0.3133	0.07033	C	T	0.0704	19.8445
ebi-a-GCST90001948	rs1801274	8.34e-14	1	161479745	1858	0.2617	0.03479	G	A	0.3334	56.5846
ebi-a-GCST90001948	rs3865444	4.36e-21	19	51727962	1858	-0.3696	0.03875	A	C	0.2131	90.9747
ebi-a-GCST90001948	rs4802858	2.39e-08	19	52253150	1634	-0.2031	0.03621	C	T	0.571	31.4603
ebi-a-GCST90001948	rs558625031	1.67e-14	19	51858911	1634	-0.6341	0.08187	A	G	0.0483	59.9882
ebi-a-GCST90001948	rs58483275	1.39e-09	19	51868443	1634	0.4387	0.07202	T	C	0.0704	37.1047
ebi-a-GCST90001948	rs6100482	3.33e-06	20	58103645	1633	-0.1882	0.04034	G	A	0.2575	21.7654
ebi-a-GCST90001948	rs7047105	3.52e-06	9	105951980	1634	-0.1742	0.03744	G	A	0.5679	21.6483
ebi-a-GCST90001948	rs7351079	6.7e-07	19	51574038	1857	-0.1881	0.03771	G	A	0.2722	24.8808
ebi-a-GCST90001948	rs75216873	2.77e-06	14	53742598	1634	-0.3492	0.07424	G	A	0.0621	22.1245
ebi-a-GCST90001948	rs78949787	4.72e-06	19	51591138	1855	0.1531	0.03336	T	C	0.5539	21.0619
ebi-a-GCST90001948	rs9493075	9.04e-07	6	132038487	1633	-0.3987	0.08087	A	G	0.0585	24.3062
ebi-a-GCST90002029	rs10422831	1.7e-06	19	2019930	2915	-0.1983	0.04135	G	T	0.1201	22.9982
ebi-a-GCST90002029	rs10882701	6.66e-50	10	97741071	3437	-0.3681	0.02438	C	A	0.5141	227.963
ebi-a-GCST90002029	rs11107237	4.6e-07	12	94282149	2915	0.1375	0.02722	T	C	0.5451	25.517
ebi-a-GCST90002029	rs111933386	5.3e-06	3	119262389	2915	0.2518	0.05521	T	C	0.0655	20.8006
ebi-a-GCST90002029	rs113261188	8.32e-07	12	107834932	2915	-0.3478	0.07042	A	G	0.0393	24.3931
ebi-a-GCST90002029	rs116646957	4.63e-06	2	115975810	2915	0.8837	0.1926	G	C	0.0055	21.0522
ebi-a-GCST90002029	rs11674407	9.48e-06	2	1464530	2915	0.2553	0.05754	C	G	0.0573	19.6862
ebi-a-GCST90002029	rs11815047	7.31e-06	10	1112149	2915	-0.1972	0.04389	C	G	0.1065	20.1875
ebi-a-GCST90002029	rs118169282	9.09e-06	7	52373730	2915	0.2472	0.0556	C	G	0.0664	19.7673
ebi-a-GCST90002029	rs12237839	1.3e-06	9	135281367	2915	-0.2383	0.04913	C	A	0.0803	23.5264
ebi-a-GCST90002029	rs12415115	5.51e-06	10	82712186	2915	0.1317	0.02893	A	G	0.3185	20.7241
ebi-a-GCST90002029	rs13070466	3.2e-06	3	87382102	2915	0.2182	0.04676	A	G	0.0961	21.7751
ebi-a-GCST90002029	rs2120877	7.84e-06	3	106178942	2915	-0.1278	0.02854	G	T	0.3755	20.0518
ebi-a-GCST90002029	rs2167204	2.21e-06	4	121827202	2915	0.8052	0.1698	T	C	0.9937	22.487
ebi-a-GCST90002029	rs2901833	1.73e-16	10	96998591	3440	0.2205	0.02662	A	G	0.383	68.6122
ebi-a-GCST90002029	rs4341854	5.48e-06	19	52260567	2915	-0.3888	0.08538	A	C	0.0259	20.7367
ebi-a-GCST90002029	rs72866625	3.78e-06	6	47410742	2915	0.3317	0.07161	A	T	0.0372	21.4557
ebi-a-GCST90002029	rs728713	5.31e-06	10	105552449	2915	-0.2069	0.04536	G	A	0.8995	20.8053
ebi-a-GCST90002029	rs76983442	6.92e-06	7	101186788	2915	-0.2222	0.04933	G	C	0.0825	20.2892
ebi-a-GCST90002029	rs78570145	8.02e-06	4	158695975	2915	-0.3434	0.07678	G	A	0.0336	20.0034
ebi-a-GCST90002029	rs78933037	6.35e-06	6	1424645	2915	-0.2298	0.0508	C	T	0.077	20.4632
ebi-a-GCST90002029	rs8014341	3.45e-06	14	89487689	2915	-0.1274	0.0274	C	T	0.4521	21.6191
ebi-a-GCST90002029	rs8178474	1.1e-06	21	34649337	2915	0.2226	0.04559	G	A	0.1002	23.8403
ebi-a-GCST90002029	rs9882438	5.02e-06	3	36776413	2915	0.4437	0.09703	G	A	0.9803	20.9106
ebi-a-GCST90002049	rs11070797	5.12e-06	15	31376696	1570	0.3519	0.0769	T	C	0.0618	20.9404
ebi-a-GCST90002049	rs111704828	2.37e-06	10	2108255	1570	-0.5854	0.1236	T	C	0.0226	22.432
ebi-a-GCST90002049	rs139648605	2.88e-06	2	59488592	1570	0.3404	0.07249	G	A	0.0682	22.0507
ebi-a-GCST90002049	rs142164490	2.6e-07	6	102083682	1570	-1.008	0.1949	A	T	0.0099	26.7484
ebi-a-GCST90002049	rs145290654	4.39e-06	3	46613040	1570	0.6077	0.1319	A	G	0.0204	21.227
ebi-a-GCST90002049	rs147320610	9.89e-06	4	179767370	1570	-1.27	0.2865	T	C	0.0038	19.6498
ebi-a-GCST90002049	rs17719731	9.83e-06	2	209453912	1570	-0.6414	0.1446	G	A	0.0169	19.6753
ebi-a-GCST90002049	rs6696776	5.43e-06	1	107930205	1570	-0.232	0.05083	C	T	0.8541	20.8322
ebi-a-GCST90002049	rs73116504	7.53e-06	7	52470831	1570	0.495	0.1102	G	A	0.0293	20.1766
ebi-a-GCST90002049	rs76204403	1.99e-06	8	121868335	1570	-0.8701	0.1823	A	G	0.0096	22.7806
ebi-a-GCST90002049	rs79805545	2.14e-06	5	152737877	1570	0.5593	0.1176	C	T	0.0255	22.6191
ebi-a-GCST90002049	rs7983916	8.52e-06	13	22642894	1570	0.2355	0.05274	G	A	0.1369	19.9389
ebi-a-GCST90002049	rs8091698	6.26e-06	18	62407267	1570	-0.1825	0.04027	T	C	0.2809	20.5382
ebi-a-GCST90002049	rs9566131	1.68e-06	13	86734039	1570	0.2539	0.05283	T	G	0.1436	23.0975
ebi-a-GCST90002052	rs111695695	7.57e-06	19	51897760	1858	-0.2749	0.06122	A	C	0.0823	20.1634
ebi-a-GCST90002052	rs114052849	9.74e-06	5	16610399	1555	1.551	0.3496	T	C	0.0026	19.6825
ebi-a-GCST90002052	rs115457429	9.62e-06	3	28872973	1555	-0.7853	0.1769	G	C	0.0109	19.7068
ebi-a-GCST90002052	rs117224922	1.14e-06	12	5441979	1555	-1.632	0.3342	C	T	0.0032	23.8467
ebi-a-GCST90002052	rs12884697	8.46e-06	14	61935996	1555	0.2528	0.05658	A	G	0.883	19.9631
ebi-a-GCST90002052	rs273640	1.22e-50	19	51725824	1555	-0.5579	0.03593	T	G	0.5441	241.101
ebi-a-GCST90002052	rs34070496	7.59e-06	20	16970768	1555	0.1787	0.03979	C	T	0.3389	20.1698
ebi-a-GCST90002052	rs6793627	3.07e-06	3	189044299	1555	0.9662	0.2063	T	C	0.0084	21.9349
ebi-a-GCST90002052	rs73238009	8.32e-06	8	29828802	1555	1.186	0.2652	T	C	0.0048	19.9996
ebi-a-GCST90002052	rs7351079	6.7e-07	19	51574038	1857	-0.1881	0.03771	G	A	0.2722	24.8808
ebi-a-GCST90002052	rs9557033	2.2e-06	13	99343094	1555	-0.2564	0.05395	C	T	0.1376	22.5867
ebi-a-GCST90002057	rs1079009	2.03e-06	2	121365377	2911	0.1556	0.03268	G	C	0.7503	22.6702
ebi-a-GCST90002057	rs111824350	8.42e-06	17	20661020	2911	-0.2329	0.0522	C	G	0.0751	19.9066
ebi-a-GCST90002057	rs114373132	2.57e-06	6	32106813	2911	-0.4239	0.08997	T	C	0.0263	22.1989
ebi-a-GCST90002057	rs12894741	2.76e-06	14	53791493	2911	-0.3959	0.08429	C	A	0.0271	22.0607
ebi-a-GCST90002057	rs144350282	2.21e-06	6	1689657	2911	0.3651	0.07697	G	A	0.0318	22.4999
ebi-a-GCST90002057	rs2472787	5.98e-06	22	45673477	2911	0.1447	0.03191	C	A	0.765	20.5629
ebi-a-GCST90002057	rs3020726	1.83e-26	2	87016506	2910	-0.4218	0.03923	G	A	0.1385	115.605
ebi-a-GCST90002057	rs4454952	7.55e-06	15	100798686	2911	-0.1505	0.03356	C	T	0.2211	20.1108
ebi-a-GCST90002057	rs56393413	9.19e-06	3	73016333	2911	-0.1296	0.02918	G	A	0.3454	19.726
ebi-a-GCST90002057	rs72795179	5.39e-06	2	38931153	3427	0.1112	0.02442	A	G	0.4444	20.7357
ebi-a-GCST90002057	rs73058568	9.41e-06	20	202468	2911	-0.7595	0.1711	G	T	0.0064	19.7041
ebi-a-GCST90002057	rs75312675	5.18e-06	8	133229489	2911	-1.256	0.2752	A	G	0.0019	20.8297
ebi-a-GCST90002057	rs9332511	3.63e-06	1	169545822	2911	0.1568	0.03378	A	G	0.2126	21.5463
ebi-a-GCST90002057	rs960502	5.55e-07	1	55612278	2911	0.2998	0.05975	C	T	0.0543	25.176

## Sheet: Table S2
id.exposure	id.outcome	outcome	exposure	method	nsnp	b	se	pval	lo_ci	up_ci	or	or_lci95	or_uci95
lcUeXD	ebi-a-GCST90001402	Switched memory B cell %B cell || id:ebi-a-GCST90001402	exposure	MR Egger	30	-0.0033195	0.0268181	0.902376	-0.055883	0.049244	0.996686	0.94565	1.05048
lcUeXD	ebi-a-GCST90001402	Switched memory B cell %B cell || id:ebi-a-GCST90001402	exposure	Weighted median	30	0.00089622	0.0251801	0.971607	-0.0484568	0.0502493	1.0009	0.952698	1.05153
lcUeXD	ebi-a-GCST90001402	Switched memory B cell %B cell || id:ebi-a-GCST90001402	exposure	Inverse variance weighted	30	-0.0201954	0.0178953	0.259096	-0.0552701	0.0148794	0.980007	0.94623	1.01499
lcUeXD	ebi-a-GCST90001402	Switched memory B cell %B cell || id:ebi-a-GCST90001402	exposure	Simple mode	30	-0.0246348	0.0505061	0.629388	-0.123627	0.0743571	0.975666	0.88371	1.07719
lcUeXD	ebi-a-GCST90001402	Switched memory B cell %B cell || id:ebi-a-GCST90001402	exposure	Weighted mode	30	0.00272065	0.023254	0.907669	-0.0428572	0.0482985	1.00272	0.958048	1.04948
lcUeXD	ebi-a-GCST90001517	CD33+ HLA DR+ Absolute Count || id:ebi-a-GCST90001517	exposure	MR Egger	30	0.0270248	0.0357303	0.455754	-0.0430067	0.0970562	1.02739	0.957905	1.10192
lcUeXD	ebi-a-GCST90001517	CD33+ HLA DR+ Absolute Count || id:ebi-a-GCST90001517	exposure	Weighted median	30	0.0493714	0.0333	0.138174	-0.0158965	0.114639	1.05061	0.984229	1.12147
lcUeXD	ebi-a-GCST90001517	CD33+ HLA DR+ Absolute Count || id:ebi-a-GCST90001517	exposure	Inverse variance weighted	30	0.00747164	0.0236	0.751551	-0.0387844	0.0537277	1.0075	0.961958	1.0552
lcUeXD	ebi-a-GCST90001517	CD33+ HLA DR+ Absolute Count || id:ebi-a-GCST90001517	exposure	Simple mode	30	0.0359597	0.0536039	0.50763	-0.0691039	0.141023	1.03661	0.93323	1.15145
lcUeXD	ebi-a-GCST90001517	CD33+ HLA DR+ Absolute Count || id:ebi-a-GCST90001517	exposure	Weighted mode	30	0.0264389	0.0312725	0.40479	-0.0348553	0.087733	1.02679	0.965745	1.0917
lcUeXD	ebi-a-GCST90001520	CD33+ HLA DR+ CD14dim Absolute Count || id:ebi-a-GCST90001520	exposure	MR Egger	30	0.0321054	0.0355548	0.374238	-0.0375821	0.101793	1.03263	0.963115	1.10715
lcUeXD	ebi-a-GCST90001520	CD33+ HLA DR+ CD14dim Absolute Count || id:ebi-a-GCST90001520	exposure	Weighted median	30	0.0250057	0.0333937	0.453968	-0.0404459	0.0904573	1.02532	0.960361	1.09467
lcUeXD	ebi-a-GCST90001520	CD33+ HLA DR+ CD14dim Absolute Count || id:ebi-a-GCST90001520	exposure	Inverse variance weighted	30	0.0132431	0.023671	0.575845	-0.0331521	0.0596383	1.01333	0.967391	1.06145
lcUeXD	ebi-a-GCST90001520	CD33+ HLA DR+ CD14dim Absolute Count || id:ebi-a-GCST90001520	exposure	Simple mode	30	0.0404847	0.0600004	0.505185	-0.0771162	0.158085	1.04132	0.925782	1.17127
lcUeXD	ebi-a-GCST90001520	CD33+ HLA DR+ CD14dim Absolute Count || id:ebi-a-GCST90001520	exposure	Weighted mode	30	0.023803	0.0305657	0.442437	-0.0361058	0.0837117	1.02409	0.964538	1.08732
lcUeXD	ebi-a-GCST90001538	Central Memory CD4+ T cell %CD4+ T cell || id:ebi-a-GCST90001538	exposure	MR Egger	30	0.0117827	0.0274489	0.67102	-0.0420171	0.0655825	1.01185	0.958853	1.06778
lcUeXD	ebi-a-GCST90001538	Central Memory CD4+ T cell %CD4+ T cell || id:ebi-a-GCST90001538	exposure	Weighted median	30	0.0114704	0.0258391	0.657104	-0.0391743	0.062115	1.01154	0.961583	1.06408
lcUeXD	ebi-a-GCST90001538	Central Memory CD4+ T cell %CD4+ T cell || id:ebi-a-GCST90001538	exposure	Inverse variance weighted	30	0.0130275	0.018257	0.475497	-0.0227562	0.0488113	1.01311	0.977501	1.05002
lcUeXD	ebi-a-GCST90001538	Central Memory CD4+ T cell %CD4+ T cell || id:ebi-a-GCST90001538	exposure	Simple mode	30	0.0575156	0.0406236	0.167481	-0.0221068	0.137138	1.0592	0.978136	1.14699
lcUeXD	ebi-a-GCST90001538	Central Memory CD4+ T cell %CD4+ T cell || id:ebi-a-GCST90001538	exposure	Weighted mode	30	0.0118561	0.0237892	0.621972	-0.0347706	0.0584829	1.01193	0.965827	1.06023
lcUeXD	ebi-a-GCST90001545	Terminally Differentiated CD4+ T cell Absolute Count || id:ebi-a-GCST90001545	exposure	MR Egger	30	-0.0369312	0.0296154	0.222719	-0.0949773	0.021115	0.963742	0.909394	1.02134
lcUeXD	ebi-a-GCST90001545	Terminally Differentiated CD4+ T cell Absolute Count || id:ebi-a-GCST90001545	exposure	Weighted median	30	-0.0080683	0.0274278	0.768632	-0.0618267	0.0456901	0.991964	0.940046	1.04675
lcUeXD	ebi-a-GCST90001545	Terminally Differentiated CD4+ T cell Absolute Count || id:ebi-a-GCST90001545	exposure	Inverse variance weighted	30	-0.033191	0.0193599	0.0864519	-0.0711364	0.00475443	0.967354	0.931335	1.00477
lcUeXD	ebi-a-GCST90001545	Terminally Differentiated CD4+ T cell Absolute Count || id:ebi-a-GCST90001545	exposure	Simple mode	30	-0.0179611	0.0471634	0.706107	-0.110401	0.0744791	0.982199	0.895475	1.07732
lcUeXD	ebi-a-GCST90001545	Terminally Differentiated CD4+ T cell Absolute Count || id:ebi-a-GCST90001545	exposure	Weighted mode	30	-0.0247182	0.0248865	0.328811	-0.0734957	0.0240594	0.975585	0.92914	1.02435
lcUeXD	ebi-a-GCST90001587	CD16+ monocyte %monocyte || id:ebi-a-GCST90001587	exposure	MR Egger	30	-0.0039941	0.0300456	0.895196	-0.0628835	0.0548954	0.996014	0.939053	1.05643
lcUeXD	ebi-a-GCST90001587	CD16+ monocyte %monocyte || id:ebi-a-GCST90001587	exposure	Weighted median	30	-0.0240431	0.024325	0.322952	-0.0717201	0.0236339	0.976244	0.930791	1.02392
lcUeXD	ebi-a-GCST90001587	CD16+ monocyte %monocyte || id:ebi-a-GCST90001587	exposure	Inverse variance weighted	30	-0.0003482	0.0197112	0.985905	-0.0389822	0.0382858	0.999652	0.961768	1.03903
lcUeXD	ebi-a-GCST90001587	CD16+ monocyte %monocyte || id:ebi-a-GCST90001587	exposure	Simple mode	30	0.0312037	0.0427245	0.471037	-0.0525363	0.114944	1.0317	0.94882	1.12181
lcUeXD	ebi-a-GCST90001587	CD16+ monocyte %monocyte || id:ebi-a-GCST90001587	exposure	Weighted mode	30	-0.0183015	0.0221415	0.41523	-0.0616988	0.0250959	0.981865	0.940166	1.02541
lcUeXD	ebi-a-GCST90001683	CD127- CD8+ T cell %CD8+ T cell || id:ebi-a-GCST90001683	exposure	MR Egger	30	-0.0320453	0.0281918	0.265303	-0.0873013	0.0232106	0.968463	0.916401	1.02348
lcUeXD	ebi-a-GCST90001683	CD127- CD8+ T cell %CD8+ T cell || id:ebi-a-GCST90001683	exposure	Weighted median	30	-0.0210712	0.0248125	0.39576	-0.0697036	0.0275612	0.979149	0.93267	1.02794
lcUeXD	ebi-a-GCST90001683	CD127- CD8+ T cell %CD8+ T cell || id:ebi-a-GCST90001683	exposure	Inverse variance weighted	30	-0.0299681	0.0184118	0.103597	-0.0660551	0.00611901	0.970477	0.936079	1.00614
lcUeXD	ebi-a-GCST90001683	CD127- CD8+ T cell %CD8+ T cell || id:ebi-a-GCST90001683	exposure	Simple mode	30	0.00217572	0.0406657	0.957698	-0.077529	0.0818804	1.00218	0.9254	1.08533
lcUeXD	ebi-a-GCST90001683	CD127- CD8+ T cell %CD8+ T cell || id:ebi-a-GCST90001683	exposure	Weighted mode	30	0.00217572	0.0270511	0.936448	-0.0508445	0.055196	1.00218	0.950426	1.05675
lcUeXD	ebi-a-GCST90001698	CD45RA+ CD28- CD8+ T cell Absolute Count || id:ebi-a-GCST90001698	exposure	MR Egger	30	-7.93533	3.8812	0.0504038	-15.5425	-0.328169	0.00035787	1.7782e-07	0.720241
lcUeXD	ebi-a-GCST90001698	CD45RA+ CD28- CD8+ T cell Absolute Count || id:ebi-a-GCST90001698	exposure	Weighted median	30	-6.23417	3.75726	0.0970693	-13.5984	1.13007	0.00196127	1.2425e-06	3.09587
lcUeXD	ebi-a-GCST90001698	CD45RA+ CD28- CD8+ T cell Absolute Count || id:ebi-a-GCST90001698	exposure	Inverse variance weighted	30	-5.39447	2.5811	0.0366186	-10.4534	-0.335519	0.00454163	2.8849e-05	0.714967
lcUeXD	ebi-a-GCST90001698	CD45RA+ CD28- CD8+ T cell Absolute Count || id:ebi-a-GCST90001698	exposure	Simple mode	30	-6.64017	6.80321	0.337119	-19.9745	6.69413	0.0013068	2.1144e-09	807.649
lcUeXD	ebi-a-GCST90001698	CD45RA+ CD28- CD8+ T cell Absolute Count || id:ebi-a-GCST90001698	exposure	Weighted mode	30	-6.64017	3.70824	0.0837945	-13.9083	0.627986	0.0013068	9.1136e-07	1.87383
lcUeXD	ebi-a-GCST90001700	CD45RA+ CD28- CD8+ T cell %T cell || id:ebi-a-GCST90001700	exposure	MR Egger	30	-0.217909	0.163082	0.192243	-0.537549	0.101731	0.804198	0.584178	1.10709
lcUeXD	ebi-a-GCST90001700	CD45RA+ CD28- CD8+ T cell %T cell || id:ebi-a-GCST90001700	exposure	Weighted median	30	-0.206053	0.155976	0.186482	-0.511766	0.0996595	0.81379	0.599436	1.10479
lcUeXD	ebi-a-GCST90001700	CD45RA+ CD28- CD8+ T cell %T cell || id:ebi-a-GCST90001700	exposure	Inverse variance weighted	30	-0.172435	0.108385	0.111621	-0.384869	0.0399995	0.841613	0.68054	1.04081
lcUeXD	ebi-a-GCST90001700	CD45RA+ CD28- CD8+ T cell %T cell || id:ebi-a-GCST90001700	exposure	Simple mode	30	-0.0933612	0.273236	0.73505	-0.628903	0.442181	0.910864	0.533176	1.5561
lcUeXD	ebi-a-GCST90001700	CD45RA+ CD28- CD8+ T cell %T cell || id:ebi-a-GCST90001700	exposure	Weighted mode	30	-0.261652	0.141593	0.074837	-0.539174	0.0158699	0.769779	0.58323	1.016
lcUeXD	ebi-a-GCST90001727	CD19 on IgD+ CD38- naive B cell || id:ebi-a-GCST90001727	exposure	MR Egger	29	-0.0606006	0.036266	0.106274	-0.131682	0.0104808	0.941199	0.87662	1.01054
lcUeXD	ebi-a-GCST90001727	CD19 on IgD+ CD38- naive B cell || id:ebi-a-GCST90001727	exposure	Weighted median	29	-0.0396642	0.0354773	0.26356	-0.1092	0.0298713	0.961112	0.896551	1.03032
lcUeXD	ebi-a-GCST90001727	CD19 on IgD+ CD38- naive B cell || id:ebi-a-GCST90001727	exposure	Inverse variance weighted	29	-0.0488305	0.0239625	0.0415713	-0.0957971	-0.001864	0.952343	0.908648	0.998138
lcUeXD	ebi-a-GCST90001727	CD19 on IgD+ CD38- naive B cell || id:ebi-a-GCST90001727	exposure	Simple mode	29	-0.0393137	0.063706	0.542147	-0.164178	0.08555	0.961449	0.848591	1.08932
lcUeXD	ebi-a-GCST90001727	CD19 on IgD+ CD38- naive B cell || id:ebi-a-GCST90001727	exposure	Weighted mode	29	-0.0339762	0.0319593	0.296815	-0.0966163	0.0286639	0.966594	0.907904	1.02908
lcUeXD	ebi-a-GCST90001759	CD20 on naive-mature B cell || id:ebi-a-GCST90001759	exposure	MR Egger	30	0.0137719	0.0264961	0.607309	-0.0381605	0.0657043	1.01387	0.962558	1.06791
lcUeXD	ebi-a-GCST90001759	CD20 on naive-mature B cell || id:ebi-a-GCST90001759	exposure	Weighted median	30	0.0166555	0.0258808	0.51987	-0.0340708	0.0673818	1.01679	0.966503	1.0697
lcUeXD	ebi-a-GCST90001759	CD20 on naive-mature B cell || id:ebi-a-GCST90001759	exposure	Inverse variance weighted	30	-0.0011068	0.0176169	0.949904	-0.035636	0.0334223	0.998894	0.964992	1.03399
lcUeXD	ebi-a-GCST90001759	CD20 on naive-mature B cell || id:ebi-a-GCST90001759	exposure	Simple mode	30	-0.0523242	0.0465573	0.270287	-0.143576	0.0389281	0.949021	0.866255	1.0397
lcUeXD	ebi-a-GCST90001759	CD20 on naive-mature B cell || id:ebi-a-GCST90001759	exposure	Weighted mode	30	0.0160372	0.0235536	0.501347	-0.0301278	0.0622022	1.01617	0.970322	1.06418
lcUeXD	ebi-a-GCST90001762	CD20 on IgD+ B cell || id:ebi-a-GCST90001762	exposure	MR Egger	30	0.0105688	0.0264037	0.69199	-0.0411825	0.06232	1.01062	0.959654	1.0643
lcUeXD	ebi-a-GCST90001762	CD20 on IgD+ B cell || id:ebi-a-GCST90001762	exposure	Weighted median	30	-0.0059833	0.0272491	0.826201	-0.0593914	0.0474249	0.994035	0.942338	1.04857
lcUeXD	ebi-a-GCST90001762	CD20 on IgD+ B cell || id:ebi-a-GCST90001762	exposure	Inverse variance weighted	30	-0.0091274	0.0176112	0.604269	-0.0436452	0.0253905	0.990914	0.957294	1.02572
lcUeXD	ebi-a-GCST90001762	CD20 on IgD+ B cell || id:ebi-a-GCST90001762	exposure	Simple mode	30	-0.0209465	0.0479389	0.66539	-0.114907	0.0730138	0.979271	0.891449	1.07575
lcUeXD	ebi-a-GCST90001762	CD20 on IgD+ B cell || id:ebi-a-GCST90001762	exposure	Weighted mode	30	0.00310908	0.0251646	0.902524	-0.0462135	0.0524316	1.00311	0.954838	1.05383
lcUeXD	ebi-a-GCST90001774	CD24 on transitional B cell || id:ebi-a-GCST90001774	exposure	MR Egger	30	-0.0035867	0.0272348	0.896166	-0.056967	0.0497935	0.99642	0.944625	1.05105
lcUeXD	ebi-a-GCST90001774	CD24 on transitional B cell || id:ebi-a-GCST90001774	exposure	Weighted median	30	-0.0144008	0.0260545	0.580455	-0.0654676	0.0366659	0.985702	0.936629	1.03735
lcUeXD	ebi-a-GCST90001774	CD24 on transitional B cell || id:ebi-a-GCST90001774	exposure	Inverse variance weighted	30	0.00353406	0.0178866	0.843373	-0.0315237	0.0385918	1.00354	0.968968	1.03935
lcUeXD	ebi-a-GCST90001774	CD24 on transitional B cell || id:ebi-a-GCST90001774	exposure	Simple mode	30	-0.0381643	0.0490504	0.442834	-0.134303	0.0579745	0.962555	0.874325	1.05969
lcUeXD	ebi-a-GCST90001774	CD24 on transitional B cell || id:ebi-a-GCST90001774	exposure	Weighted mode	30	-0.0069046	0.0237845	0.773653	-0.0535223	0.039713	0.993119	0.947885	1.04051
lcUeXD	ebi-a-GCST90001836	CD66b on CD66b++ myeloid cell || id:ebi-a-GCST90001836	exposure	MR Egger	30	-0.0575473	0.0403031	0.16439	-0.136541	0.0214467	0.944077	0.87237	1.02168
lcUeXD	ebi-a-GCST90001836	CD66b on CD66b++ myeloid cell || id:ebi-a-GCST90001836	exposure	Weighted median	30	-0.0553582	0.0381423	0.146679	-0.130117	0.0194007	0.946146	0.877993	1.01959
lcUeXD	ebi-a-GCST90001836	CD66b on CD66b++ myeloid cell || id:ebi-a-GCST90001836	exposure	Inverse variance weighted	30	-0.0347278	0.0268855	0.196463	-0.0874233	0.0179677	0.965868	0.916289	1.01813
lcUeXD	ebi-a-GCST90001836	CD66b on CD66b++ myeloid cell || id:ebi-a-GCST90001836	exposure	Simple mode	30	-0.015659	0.0711882	0.827438	-0.155188	0.12387	0.984463	0.856254	1.13187
lcUeXD	ebi-a-GCST90001836	CD66b on CD66b++ myeloid cell || id:ebi-a-GCST90001836	exposure	Weighted mode	30	-0.0562897	0.0342492	0.111072	-0.123418	0.0108387	0.945265	0.883894	1.0109
lcUeXD	ebi-a-GCST90001879	HVEM on Terminally Differentiated CD4+ T cell || id:ebi-a-GCST90001879	exposure	MR Egger	29	0.052969	0.0509079	0.307342	-0.0468105	0.152748	1.0544	0.954268	1.16503
lcUeXD	ebi-a-GCST90001879	HVEM on Terminally Differentiated CD4+ T cell || id:ebi-a-GCST90001879	exposure	Weighted median	29	0.0518932	0.0428298	0.22566	-0.0320533	0.13584	1.05326	0.968455	1.1455
lcUeXD	ebi-a-GCST90001879	HVEM on Terminally Differentiated CD4+ T cell || id:ebi-a-GCST90001879	exposure	Inverse variance weighted	29	0.0487091	0.0331378	0.141591	-0.0162411	0.113659	1.04991	0.98389	1.12037
lcUeXD	ebi-a-GCST90001879	HVEM on Terminally Differentiated CD4+ T cell || id:ebi-a-GCST90001879	exposure	Simple mode	29	0.00085909	0.0841212	0.991924	-0.164019	0.165737	1.00086	0.848726	1.18026
lcUeXD	ebi-a-GCST90001879	HVEM on Terminally Differentiated CD4+ T cell || id:ebi-a-GCST90001879	exposure	Weighted mode	29	0.0557774	0.0418181	0.193014	-0.026186	0.137741	1.05736	0.974154	1.14768
lcUeXD	ebi-a-GCST90001884	CD16-CD56 on Natural Killer || id:ebi-a-GCST90001884	exposure	MR Egger	30	-0.0230028	0.0292751	0.438614	-0.0803819	0.0343763	0.97726	0.922764	1.03497
lcUeXD	ebi-a-GCST90001884	CD16-CD56 on Natural Killer || id:ebi-a-GCST90001884	exposure	Weighted median	30	-0.0375008	0.0276136	0.174446	-0.0916236	0.0166219	0.963194	0.912449	1.01676
lcUeXD	ebi-a-GCST90001884	CD16-CD56 on Natural Killer || id:ebi-a-GCST90001884	exposure	Inverse variance weighted	30	-0.0170808	0.0194762	0.380481	-0.0552541	0.0210925	0.983064	0.946245	1.02132
lcUeXD	ebi-a-GCST90001884	CD16-CD56 on Natural Killer || id:ebi-a-GCST90001884	exposure	Simple mode	30	-0.0044347	0.0450615	0.92228	-0.0927552	0.0838858	0.995575	0.911417	1.0875
lcUeXD	ebi-a-GCST90001884	CD16-CD56 on Natural Killer || id:ebi-a-GCST90001884	exposure	Weighted mode	30	-0.0308687	0.025368	0.233477	-0.08059	0.0188526	0.969603	0.922572	1.01903
lcUeXD	ebi-a-GCST90001900	CD28 on resting CD4 regulatory T cell || id:ebi-a-GCST90001900	exposure	MR Egger	9	0.0487308	0.0479953	0.343753	-0.04534	0.142802	1.04994	0.955672	1.1535
lcUeXD	ebi-a-GCST90001900	CD28 on resting CD4 regulatory T cell || id:ebi-a-GCST90001900	exposure	Weighted median	9	0.0509856	0.0452998	0.260371	-0.037802	0.139773	1.05231	0.962904	1.15001
lcUeXD	ebi-a-GCST90001900	CD28 on resting CD4 regulatory T cell || id:ebi-a-GCST90001900	exposure	Inverse variance weighted	9	0.0329611	0.0335007	0.325168	-0.0327002	0.0986225	1.03351	0.967829	1.10365
lcUeXD	ebi-a-GCST90001900	CD28 on resting CD4 regulatory T cell || id:ebi-a-GCST90001900	exposure	Simple mode	9	0.0687045	0.0710345	0.36177	-0.0705231	0.207932	1.07112	0.931906	1.23113
lcUeXD	ebi-a-GCST90001900	CD28 on resting CD4 regulatory T cell || id:ebi-a-GCST90001900	exposure	Weighted mode	9	0.0544022	0.0425494	0.236892	-0.0289945	0.137799	1.05591	0.971422	1.14774
lcUeXD	ebi-a-GCST90001902	CD28 on activated CD4 regulatory T cell || id:ebi-a-GCST90001902	exposure	MR Egger	30	0.0152946	0.0290436	0.602613	-0.0416308	0.07222	1.01541	0.959224	1.07489
lcUeXD	ebi-a-GCST90001902	CD28 on activated CD4 regulatory T cell || id:ebi-a-GCST90001902	exposure	Weighted median	30	0.00205554	0.0274431	0.940293	-0.051733	0.0558441	1.00206	0.949582	1.05743
lcUeXD	ebi-a-GCST90001902	CD28 on activated CD4 regulatory T cell || id:ebi-a-GCST90001902	exposure	Inverse variance weighted	30	0.021998	0.0190027	0.247017	-0.0152473	0.0592432	1.02224	0.984868	1.06103
lcUeXD	ebi-a-GCST90001902	CD28 on activated CD4 regulatory T cell || id:ebi-a-GCST90001902	exposure	Simple mode	30	0.0146292	0.0478738	0.762108	-0.0792035	0.108462	1.01474	0.923852	1.11456
lcUeXD	ebi-a-GCST90001902	CD28 on activated CD4 regulatory T cell || id:ebi-a-GCST90001902	exposure	Weighted mode	30	0.00837033	0.0239106	0.728818	-0.0384945	0.0552351	1.00841	0.962237	1.05679
lcUeXD	ebi-a-GCST90002106	HLA DR on Dendritic Cell || id:ebi-a-GCST90002106	exposure	MR Egger	30	-0.0245528	0.0308711	0.433111	-0.0850601	0.0359546	0.975746	0.918457	1.03661
lcUeXD	ebi-a-GCST90002106	HLA DR on Dendritic Cell || id:ebi-a-GCST90002106	exposure	Weighted median	30	-0.0346613	0.0281525	0.218249	-0.0898402	0.0205176	0.965933	0.914077	1.02073
lcUeXD	ebi-a-GCST90002106	HLA DR on Dendritic Cell || id:ebi-a-GCST90002106	exposure	Inverse variance weighted	30	-0.0092494	0.0203355	0.649224	-0.0491069	0.0306081	0.990793	0.952079	1.03108
lcUeXD	ebi-a-GCST90002106	HLA DR on Dendritic Cell || id:ebi-a-GCST90002106	exposure	Simple mode	30	-0.0229593	0.046544	0.625529	-0.114185	0.0682669	0.977302	0.892092	1.07065
lcUeXD	ebi-a-GCST90002106	HLA DR on Dendritic Cell || id:ebi-a-GCST90002106	exposure	Weighted mode	30	-0.0351451	0.0268136	0.200238	-0.0876997	0.0174095	0.965465	0.916036	1.01756
lcUeXD	ebi-a-GCST90001923	CD127 on CD45RA- CD4 not regulatory T cell || id:ebi-a-GCST90001923	exposure	MR Egger	30	0.0916217	0.0296235	0.00445858	0.0335596	0.149684	1.09595	1.03413	1.16147
lcUeXD	ebi-a-GCST90001923	CD127 on CD45RA- CD4 not regulatory T cell || id:ebi-a-GCST90001923	exposure	Weighted median	30	0.0778624	0.0275233	0.00466993	0.0239167	0.131808	1.08097	1.02421	1.14089
lcUeXD	ebi-a-GCST90001923	CD127 on CD45RA- CD4 not regulatory T cell || id:ebi-a-GCST90001923	exposure	Inverse variance weighted	30	0.0364675	0.0203823	0.073587	-0.0034819	0.0764169	1.03714	0.996524	1.07941
lcUeXD	ebi-a-GCST90001923	CD127 on CD45RA- CD4 not regulatory T cell || id:ebi-a-GCST90001923	exposure	Simple mode	30	0.0632938	0.052694	0.239409	-0.0399864	0.166574	1.06534	0.960802	1.18125
lcUeXD	ebi-a-GCST90001923	CD127 on CD45RA- CD4 not regulatory T cell || id:ebi-a-GCST90001923	exposure	Weighted mode	30	0.0751614	0.0262538	0.00771907	0.023704	0.126619	1.07806	1.02399	1.13498
lcUeXD	ebi-a-GCST90001936	CD25 on CD4 regulatory T cell || id:ebi-a-GCST90001936	exposure	MR Egger	30	-0.0273501	0.0303646	0.375417	-0.0868646	0.0321644	0.973021	0.916801	1.03269
lcUeXD	ebi-a-GCST90001936	CD25 on CD4 regulatory T cell || id:ebi-a-GCST90001936	exposure	Weighted median	30	0.00581698	0.0263984	0.825596	-0.0459238	0.0575578	1.00583	0.955115	1.05925
lcUeXD	ebi-a-GCST90001936	CD25 on CD4 regulatory T cell || id:ebi-a-GCST90001936	exposure	Inverse variance weighted	30	0.016143	0.0210892	0.443995	-0.0251918	0.0574778	1.01627	0.975123	1.05916
lcUeXD	ebi-a-GCST90001936	CD25 on CD4 regulatory T cell || id:ebi-a-GCST90001936	exposure	Simple mode	30	0.0156093	0.0493001	0.753801	-0.0810189	0.112237	1.01573	0.922176	1.11878
lcUeXD	ebi-a-GCST90001936	CD25 on CD4 regulatory T cell || id:ebi-a-GCST90001936	exposure	Weighted mode	30	0.0156093	0.0249586	0.536594	-0.0333095	0.0645281	1.01573	0.967239	1.06666
lcUeXD	ebi-a-GCST90001939	CD25 on activated CD4 regulatory T cell || id:ebi-a-GCST90001939	exposure	MR Egger	30	-0.038845	0.0292358	0.194681	-0.0961473	0.0184572	0.9619	0.90833	1.01863
lcUeXD	ebi-a-GCST90001939	CD25 on activated CD4 regulatory T cell || id:ebi-a-GCST90001939	exposure	Weighted median	30	0.00938831	0.0262785	0.720896	-0.0421176	0.0608942	1.00943	0.958757	1.06279
lcUeXD	ebi-a-GCST90001939	CD25 on activated CD4 regulatory T cell || id:ebi-a-GCST90001939	exposure	Inverse variance weighted	30	0.013488	0.0209568	0.519827	-0.0275872	0.0545633	1.01358	0.97279	1.05608
lcUeXD	ebi-a-GCST90001939	CD25 on activated CD4 regulatory T cell || id:ebi-a-GCST90001939	exposure	Simple mode	30	-0.0265867	0.0467209	0.5737	-0.11816	0.0649862	0.973764	0.888554	1.06714
lcUeXD	ebi-a-GCST90001939	CD25 on activated CD4 regulatory T cell || id:ebi-a-GCST90001939	exposure	Weighted mode	30	-0.0045883	0.0248251	0.854652	-0.0532455	0.0440689	0.995422	0.948147	1.04505
lcUeXD	ebi-a-GCST90001948	CD33 on CD33dim HLA DR+ CD11b+ || id:ebi-a-GCST90001948	exposure	MR Egger	30	-0.0193475	0.0401502	0.633637	-0.0980419	0.0593469	0.980838	0.906611	1.06114
lcUeXD	ebi-a-GCST90001948	CD33 on CD33dim HLA DR+ CD11b+ || id:ebi-a-GCST90001948	exposure	Weighted median	30	-0.0265861	0.0375547	0.478988	-0.100193	0.0470211	0.973764	0.904662	1.04814
lcUeXD	ebi-a-GCST90001948	CD33 on CD33dim HLA DR+ CD11b+ || id:ebi-a-GCST90001948	exposure	Inverse variance weighted	30	-0.0143155	0.0262796	0.585933	-0.0658235	0.0371924	0.985786	0.936296	1.03789
lcUeXD	ebi-a-GCST90001948	CD33 on CD33dim HLA DR+ CD11b+ || id:ebi-a-GCST90001948	exposure	Simple mode	30	0.090915	0.0686022	0.195436	-0.0435453	0.225375	1.09518	0.957389	1.25279
lcUeXD	ebi-a-GCST90001948	CD33 on CD33dim HLA DR+ CD11b+ || id:ebi-a-GCST90001948	exposure	Weighted mode	30	-0.0269206	0.0335401	0.428713	-0.0926593	0.0388181	0.973439	0.911504	1.03958
lcUeXD	ebi-a-GCST90002029	CD39 on CD39+ CD8+ T cell || id:ebi-a-GCST90002029	exposure	MR Egger	30	0.0286425	0.0293457	0.337405	-0.0288752	0.0861601	1.02906	0.971538	1.08998
lcUeXD	ebi-a-GCST90002029	CD39 on CD39+ CD8+ T cell || id:ebi-a-GCST90002029	exposure	Weighted median	30	0.0294813	0.0291137	0.311239	-0.0275815	0.086544	1.02992	0.972795	1.0904
lcUeXD	ebi-a-GCST90002029	CD39 on CD39+ CD8+ T cell || id:ebi-a-GCST90002029	exposure	Inverse variance weighted	30	0.0489573	0.0194943	0.0120266	0.0107484	0.0871661	1.05018	1.01081	1.09108
lcUeXD	ebi-a-GCST90002029	CD39 on CD39+ CD8+ T cell || id:ebi-a-GCST90002029	exposure	Simple mode	30	0.0473228	0.0502092	0.353716	-0.0510871	0.145733	1.04846	0.950196	1.15689
lcUeXD	ebi-a-GCST90002029	CD39 on CD39+ CD8+ T cell || id:ebi-a-GCST90002029	exposure	Weighted mode	30	0.0473228	0.0273956	0.0947357	-0.0063725	0.101018	1.04846	0.993648	1.1063
lcUeXD	ebi-a-GCST90002049	CD45 on Monocytic Myeloid-Derived Suppressor Cells || id:ebi-a-GCST90002049	exposure	MR Egger	30	-0.0364972	0.0472018	0.445873	-0.129013	0.0560183	0.964161	0.878963	1.05762
lcUeXD	ebi-a-GCST90002049	CD45 on Monocytic Myeloid-Derived Suppressor Cells || id:ebi-a-GCST90002049	exposure	Weighted median	30	0.00970337	0.0391003	0.804006	-0.0669332	0.08634	1.00975	0.935258	1.09018
lcUeXD	ebi-a-GCST90002049	CD45 on Monocytic Myeloid-Derived Suppressor Cells || id:ebi-a-GCST90002049	exposure	Inverse variance weighted	30	0.00979765	0.0318579	0.75843	-0.0526437	0.072239	1.00985	0.948718	1.07491
lcUeXD	ebi-a-GCST90002049	CD45 on Monocytic Myeloid-Derived Suppressor Cells || id:ebi-a-GCST90002049	exposure	Simple mode	30	0.0273883	0.0601363	0.652187	-0.0904789	0.145255	1.02777	0.913494	1.15633
lcUeXD	ebi-a-GCST90002049	CD45 on Monocytic Myeloid-Derived Suppressor Cells || id:ebi-a-GCST90002049	exposure	Weighted mode	30	-0.006354	0.0337241	0.851866	-0.0724533	0.0597453	0.993666	0.930109	1.06157
lcUeXD	ebi-a-GCST90002052	CD45 on Immature Myeloid-Derived Suppressor Cells || id:ebi-a-GCST90002052	exposure	MR Egger	30	-0.001873	0.0398788	0.962873	-0.0800354	0.0762895	0.998129	0.923084	1.07927
lcUeXD	ebi-a-GCST90002052	CD45 on Immature Myeloid-Derived Suppressor Cells || id:ebi-a-GCST90002052	exposure	Weighted median	30	0.0200365	0.0358656	0.576397	-0.0502601	0.0903332	1.02024	0.950982	1.09454
lcUeXD	ebi-a-GCST90002052	CD45 on Immature Myeloid-Derived Suppressor Cells || id:ebi-a-GCST90002052	exposure	Inverse variance weighted	30	-0.0174383	0.0266048	0.512173	-0.0695836	0.034707	0.982713	0.932782	1.03532
lcUeXD	ebi-a-GCST90002052	CD45 on Immature Myeloid-Derived Suppressor Cells || id:ebi-a-GCST90002052	exposure	Simple mode	30	-0.0203811	0.066974	0.763062	-0.15165	0.110888	0.979825	0.859289	1.11727
lcUeXD	ebi-a-GCST90002052	CD45 on Immature Myeloid-Derived Suppressor Cells || id:ebi-a-GCST90002052	exposure	Weighted mode	30	0.0185697	0.0361703	0.611565	-0.0523242	0.0894635	1.01874	0.949021	1.09359
lcUeXD	ebi-a-GCST90002057	CD8 on Terminally Differentiated CD8+ T cell || id:ebi-a-GCST90002057	exposure	MR Egger	30	0.00652497	0.0296004	0.827131	-0.0514917	0.0645417	1.00655	0.949811	1.06667
lcUeXD	ebi-a-GCST90002057	CD8 on Terminally Differentiated CD8+ T cell || id:ebi-a-GCST90002057	exposure	Weighted median	30	-0.0308352	0.0296508	0.298365	-0.0889508	0.0272803	0.969635	0.914891	1.02766
lcUeXD	ebi-a-GCST90002057	CD8 on Terminally Differentiated CD8+ T cell || id:ebi-a-GCST90002057	exposure	Inverse variance weighted	30	0.0228856	0.0196734	0.244719	-0.0156744	0.0614456	1.02315	0.984448	1.06337
lcUeXD	ebi-a-GCST90002057	CD8 on Terminally Differentiated CD8+ T cell || id:ebi-a-GCST90002057	exposure	Simple mode	30	-0.0048103	0.0541264	0.929796	-0.110898	0.101278	0.995201	0.89503	1.10658
lcUeXD	ebi-a-GCST90002057	CD8 on Terminally Differentiated CD8+ T cell || id:ebi-a-GCST90002057	exposure	Weighted mode	30	-0.0151258	0.0293592	0.610319	-0.0726697	0.0424181	0.984988	0.929908	1.04333

## Sheet: Table S3
GWAS ID	outcome	Cochrane's Q test pval	MR-Egger intercept pval	MR-PRESSO
ebi-a-GCST90001923	CD127 on CD45RA- CD4 not regulatory T cell	0.361045	0.0189202	0.326667
ebi-a-GCST90001939	CD25 on activated CD4 regulatory T cell	0.115718	0.0235225	0.116667
ebi-a-GCST90001936	CD25 on CD4 regulatory T cell	0.0975353	0.0655079	0.08
ebi-a-GCST90002049	CD45 on Monocytic Myeloid-Derived Suppressor Cells	0.0455229	0.198938	0.0366667
ebi-a-GCST90001762	CD20 on IgD+ B cell	0.544863	0.325301	0.54
ebi-a-GCST90002029	CD39 on CD39+ CD8+ T cell	0.79495	0.36229	0.79
ebi-a-GCST90001698	CD45RA+ CD28- CD8+ T cell Absolute Count	0.861172	0.388167	0.866667
ebi-a-GCST90001402	Switched memory B cell %B cell	0.745578	0.405339	0.703333
ebi-a-GCST90001836	CD66b on CD66b++ myeloid cell	0.785054	0.453598	0.753333
ebi-a-GCST90001759	CD20 on naive-mature B cell	0.478368	0.457352	0.53
ebi-a-GCST90002057	CD8 on Terminally Differentiated CD8+ T cell	0.592297	0.46561	0.496667
ebi-a-GCST90001517	CD33+ HLA DR+ Absolute Count	0.459326	0.469371	0.466667
ebi-a-GCST90001520	CD33+ HLA DR+ CD14dim Absolute Count	0.601761	0.482974	0.603333
ebi-a-GCST90002106	HLA DR on Dendritic Cell	0.392744	0.512195	0.39
ebi-a-GCST90002052	CD45 on Immature Myeloid-Derived Suppressor Cells	0.728663	0.604429	0.66
ebi-a-GCST90001900	CD28 on resting CD4 regulatory T cell	0.405561	0.643289	0.49
ebi-a-GCST90001727	CD19 on IgD+ CD38- naive B cell	#N/A	0.667114	0.556667
ebi-a-GCST90001700	CD45RA+ CD28- CD8+ T cell %T cell	0.818611	0.711818	0.816667
ebi-a-GCST90001774	CD24 on transitional B cell	0.403459	0.728299	0.44
ebi-a-GCST90001902	CD28 on activated CD4 regulatory T cell	0.422793	0.759654	0.476667
ebi-a-GCST90001884	CD16-CD56 on Natural Killer	0.611023	0.788417	0.63
ebi-a-GCST90001545	Terminally Differentiated CD4+ T cell Absolute Count	0.330545	0.866942	0.346667
ebi-a-GCST90001948	CD33 on CD33dim HLA DR+ CD11b+	0.42259	0.867815	0.483333
ebi-a-GCST90001587	CD16+ monocyte %monocyte	0.139279	0.871742	0.15
ebi-a-GCST90001879	HVEM on Terminally Differentiated CD4+ T cell	0.148175	0.911856	0.216667
ebi-a-GCST90001683	CD127- CD8+ T cell %CD8+ T cell	0.270192	0.922154	0.343333
ebi-a-GCST90001538	Central Memory CD4+ T cell %CD4+ T cell	0.64531	0.952002	0.663333
